# Supplementary material for: Mitochondrial respiratory chain function promotes extracellular matrix integrity in cartilage
Source: J Biol Chem. 2021 Sep 22;297(4):101224. doi: 10.1016/j.jbc.2021.101224 (PMC8503590; doi:10.1016/j.jbc.2021.101224)
Supplement: Supplemental Table S1 [file mmc2.xlsx]

## Sheet: proteinGroupspostperseus
Supplental Table S1
Proteins identified and quantified (Label free) in PFE cartilage from Cre and CreTW mice
Searched against UniProt mouse database (06/2017)
Proteins with single-peptide identifications highlighted in grey font
log2 LFQ intensity Cre_01	log2 LFQ intensity Cre_02	log2 LFQ intensity Cre_03	log2 LFQ intensity Cre_04	log2 LFQ intensity CreTW_01	log2 LFQ intensity CreTW_02	log2 LFQ intensity CreTW_03	log2 LFQ intensity CreTW_04	only in Cre	only in Twi	C: GOMF name	C: GOBP name	C: GOCC name	C: Reactome	N: Peptides	N: Razor + unique peptides	N: Unique peptides	N: Sequence coverage [%]	N: Unique + razor sequence coverage [%]	N: Unique sequence coverage [%]	N: Mol. weight [kDa]	N: Q-value	N: Score	N: Intensity	N: MS/MS Count	C: Student's T-test Significant Twi_ Cre	N: -Log Student's T-test p-value Twi_ Cre	N: Student's T-test q-value Twi_ Cre	N: Student's T-test Difference Twi_ Cre	N: Student's T-test Test statistic Twi_ Cre	T: Protein IDs	T: Majority protein IDs	T: Protein names	T: Gene names
NaN	NaN	NaN	NaN	28.142	28.1494	28.1613	28.1697		+	5'-3' DNA helicase activity;ATP binding;DNA helicase activity;helicase activity;hydrolase activity;nucleotide binding;protease binding;single-stranded DNA binding	cellular response to glucose stimulus;DNA replication;DNA unwinding involved in DNA replication;mitochondrial DNA replication;mitochondrial transcription;protein hexamerization;protein homooligomerization	mitochondrial nucleoid;mitochondrion		21	21	21	40	40	40	76.992	0	160.59	1554300000	64		0	0.808864	NaN	0	Q8CIW5	Q8CIW5	Twinkle protein, mitochondrial	Peo1
24.5815	24.7122	24.9222	24.3584	27.4528	27.8621	27.9534	27.8635			catalytic activity;hydrolase activity;magnesium ion binding;methenyltetrahydrofolate cyclohydrolase activity;methylenetetrahydrofolate dehydrogenase (NAD+) activity;methylenetetrahydrofolate dehydrogenase (NADP+) activity;oxidoreductase activity;phosphate ion binding	10-formyltetrahydrofolate metabolic process;cellular amino acid biosynthetic process;histidine biosynthetic process;metabolic process;methionine biosynthetic process;one-carbon metabolic process;oxidation-reduction process;purine nucleotide biosynthetic process;tetrahydrofolate interconversion;tetrahydrofolate metabolic process	cytosol;membrane;mitochondrial inner membrane;mitochondrial matrix;mitochondrion	Metabolism;Metabolism of folate and pterines;Metabolism of vitamins and cofactors;Metabolism of water-soluble vitamins and cofactors	8	8	8	25.1	25.1	25.1	37.863	0	66.818	1292800000	35	+	5.89887	0	3.13935	11.9424	P18155;D3YZG8	P18155	Bifunctional methylenetetrahydrofolate dehydrogenase/cyclohydrolase, mitochondrial;NAD-dependent methylenetetrahydrofolate dehydrogenase;Methenyltetrahydrofolate cyclohydrolase	Mthfd2
27.4728	26.871	27.1934	27.2441	29.0044	28.6972	29.282	29.1923			asparagine synthase (glutamine-hydrolyzing) activity;ATP binding;cofactor binding;ligase activity;nucleotide binding;protein homodimerization activity	asparagine biosynthetic process;cellular amino acid biosynthetic process;cellular amino acid metabolic process;cellular response to glucose starvation;cellular response to hormone stimulus;glutamine metabolic process;L-asparagine biosynthetic process;liver development;negative regulation of apoptotic process;positive regulation of mitotic cell cycle;response to amino acid;response to follicle-sti…	cytosol	Amino acid synthesis and interconversion (transamination);Metabolism;Metabolism of amino acids and derivatives	16	16	16	37.3	37.3	37.3	64.282	0	102.57	3702500000	84	+	4.31537	0	1.84863	6.62292	Q61024;D3Z0C2;D3YYR0;D3Z028	Q61024;D3Z0C2	Asparagine synthetase [glutamine-hydrolyzing]	Asns
26.1044	25.8969	25.9815	25.9013	27.697	27.4207	27.7673	27.7056			calcium ion binding;hydrolase activity;magnesium ion binding;metal ion binding;phosphoserine phosphatase activity;protein homodimerization activity	cellular amino acid biosynthetic process;dephosphorylation;L-serine biosynthetic process;L-serine metabolic process;response to mechanical stimulus;response to nutrient levels;response to testosterone	neuron projection	Amino acid synthesis and interconversion (transamination);Metabolism;Metabolism of amino acids and derivatives;Serine biosynthesis	7	7	7	31.1	31.1	31.1	25.096	0	16.973	1355400000	37	+	5.77668	0	1.67662	8.76776	Q99LS3;A0A0J9YVH9;D3Z4T3;D3Z666	Q99LS3;A0A0J9YVH9;D3Z4T3	Phosphoserine phosphatase	Psph
23.426	23.6259	NaN	NaN	24.8747	24.8565	25.2419	25.4166			calmodulin binding;catalytic activity;cystathionine gamma-lyase activity;cystathionine gamma-synthase activity;identical protein binding;L-cysteine desulfhydrase activity;L-cystine L-cysteine-lyase (deaminating);lyase activity;protein binding;pyridoxal phosphate binding;selenomethionine gamma-lyase activity	cellular amino acid biosynthetic process;cellular response to leukemia inhibitory factor;cysteine biosynthetic process;cysteine biosynthetic process via cystathionine;'de novo' L-methionine biosynthetic process;hydrogen sulfide biosynthetic process;negative regulation of apoptotic process;negative regulation of apoptotic signaling pathway;positive regulation of aortic smooth muscle cell different…	cytoplasm;cytosol	Cysteine formation from homocysteine;Degradation of cysteine and homocysteine;Metabolism;Metabolism of amino acids and derivatives;Sulfur amino acid metabolism	6	6	6	20.1	20.1	20.1	43.567	0	19.758	214360000	17	+	2.71709	0.00135135	1.57152	4.9627	Q8VCN5	Q8VCN5	Cystathionine gamma-lyase	Cth
27.3102	27.5958	27.4793	27.3619	28.9109	28.7165	29.1619	28.9475			NAD binding;oxidoreductase activity;oxidoreductase activity, acting on the CH-OH group of donors, NAD or NADP as acceptor;phosphoglycerate dehydrogenase activity	cellular amino acid biosynthetic process;G1 to G0 transition;gamma-aminobutyric acid metabolic process;glial cell development;glutamine metabolic process;glycine metabolic process;L-serine biosynthetic process;L-serine metabolic process;metabolic process;neural tube development;neurogenesis;neuron projection development;oxidation-reduction process;regulation of gene expression;spinal cord develop…	myelin sheath	Amino acid synthesis and interconversion (transamination);Metabolism;Metabolism of amino acids and derivatives;Serine biosynthesis	16	16	16	39.4	39.4	39.4	56.585	0	171.03	3392200000	86	+	4.98058	0	1.49738	7.08602	Q61753;F6ZSB7	Q61753	D-3-phosphoglycerate dehydrogenase	Phgdh
26.7033	26.8092	26.5968	26.2538	27.9617	27.7114	27.9258	27.9619			catalytic activity;O-phospho-L-serine:2-oxoglutarate aminotransferase activity;transaminase activity;transferase activity	cellular amino acid biosynthetic process;L-serine biosynthetic process	cytoplasm;cytosol	Amino acid synthesis and interconversion (transamination);Metabolism;Metabolism of amino acids and derivatives;Serine biosynthesis	12	12	12	44.6	44.6	44.6	40.472	0	131.68	1705800000	61	+	4.1497	0	1.29942	5.53835	Q99K85;Q3U6K9;E9Q6P1	Q99K85;Q3U6K9;E9Q6P1	Phosphoserine aminotransferase	Psat1
29.9251	29.9327	29.8253	29.6749	31.018	31.0832	31.1074	31.0627			calcium ion binding;integrin binding;metal ion binding	cell adhesion;multicellular organism development;positive regulation of cell-substrate adhesion	extracellular matrix;extracellular region		23	23	23	57.7	57.7	57.7	52.695	0	291.26	16770000000	221	+	5.92912	0	1.22833	7.53659	Q8C4U8;O35474;Q8C8K0	Q8C4U8;O35474;Q8C8K0	EGF-like repeat and discoidin I-like domain-containing protein 3	Edil3
23.871	24.3095	24.6656	24.7498	25.579	25.8516	25.6252	25.1762			molecular_function	DNA biosynthetic process;negative regulation of apoptotic signaling pathway;negative regulation of ATPase activity;ossification;protein import into mitochondrial matrix;protein transport	cytoplasm;extrinsic component of mitochondrial inner membrane;membrane;mitochondrial inner membrane;mitochondrial inner membrane presequence translocase complex;mitochondrial matrix;mitochondrion;presequence translocase-associated import motor;protein-containing complex		4	4	4	46.4	46.4	46.4	13.784	0	92.074	357080000	19	+	2.49537	0.00444628	1.15903	3.36345	Q9CQV1;A0A1L1SQA2	Q9CQV1;A0A1L1SQA2	Mitochondrial import inner membrane translocase subunit TIM16	Pam16
NaN	NaN	23.1021	24.3869	24.4793	25.0767	24.8572	25.1877			catalytic activity;molecular_function	metabolic process;protein destabilization	cytoplasm;mitochondrion;nucleus		3	3	3	21.8	21.8	21.8	22.417	0	14.577	194810000	15	+	1.18665	0.0214661	1.15577	2.07173	P85094	P85094	Isochorismatase domain-containing protein 2A, mitochondrial	Isoc2a
30.2249	30.3202	30.4131	30.5003	31.4592	31.6428	31.4443	31.4839			catalytic activity;identical protein binding;ornithine-oxo-acid transaminase activity;pyridoxal phosphate binding;transaminase activity;transferase activity	L-proline biosynthetic process;protein hexamerization	cytoplasm;mitochondrial matrix;mitochondrion;nucleoplasm	Amino acid synthesis and interconversion (transamination);Metabolism;Metabolism of amino acids and derivatives	24	24	24	55.8	55.8	55.8	48.354	0	323.31	22683000000	330	+	5.29894	0	1.14294	6.53259	P29758	P29758	Ornithine aminotransferase, mitochondrial	Oat
23.5723	NaN	23.547	22.9551	24.2628	24.7188	24.1647	24.8022			intramolecular transferase activity;isomerase activity;lanosterol synthase activity	cholesterol biosynthetic process;lipid metabolic process;regulation of protein stability;steroid biosynthetic process	endoplasmic reticulum;endoplasmic reticulum membrane;lipid droplet;membrane	Cholesterol biosynthesis;Metabolism;Metabolism of lipids;Metabolism of steroids	4	4	4	7.9	7.9	7.9	83.14	0	17.263	169930000	11	+	2.17468	0.00681529	1.129	3.19305	Q8BLN5	Q8BLN5	Lanosterol synthase	Lss
26.1533	26.1143	26.3804	26.1783	27.3378	27.2561	27.3006	27.4039			citrate transmembrane transporter activity	mitochondrial citrate transmembrane transport;mitochondrial transport;transmembrane transport	integral component of membrane;membrane;mitochondrial inner membrane;mitochondrion	Fatty acid metabolism;Fatty acyl-CoA biosynthesis;Gluconeogenesis;Glucose metabolism;Metabolism;Metabolism of carbohydrates;Metabolism of lipids	4	4	4	12.9	12.9	12.9	33.931	0	12	1194600000	32	+	5.52379	0	1.11802	6.68897	Q8JZU2;F6VVY4	Q8JZU2	Tricarboxylate transport protein, mitochondrial	Slc25a1
26.4767	26.9281	26.4556	26.7693	27.6937	27.5548	27.9787	27.8581			adenyl-nucleotide exchange factor activity;chaperone binding;protein homodimerization activity;unfolded protein binding	protein folding;protein import into mitochondrial matrix;regulation of catalytic activity	mitochondrial matrix;mitochondrion;nucleus;presequence translocase-associated import motor		8	8	8	39.6	39.6	39.6	24.307	0	37.803	1649700000	47	+	3.54617	0	1.11392	4.49273	Q99LP6	Q99LP6	GrpE protein homolog 1, mitochondrial	Grpel1
24.3261	24.573	24.6173	24.9878	25.9326	25.7549	25.4988	25.7512			cytochrome-b5 reductase activity, acting on NAD(P)H;oxidoreductase activity	lipid metabolic process;oxidation-reduction process;positive regulation of protein targeting to mitochondrion;steroid biosynthetic process;steroid metabolic process;sterol biosynthetic process	integral component of membrane;membrane;mitochondrion	Erythrocytes take up carbon dioxide and release oxygen;Hemostasis;O2/CO2 exchange in erythrocytes;Platelet activation, signaling and aggregation;Platelet degranulation;Response to elevated platelet cytosolic Ca2+;Transport of small molecules	4	4	4	15.4	15.4	15.4	34.134	0	9.3346	435100000	18	+	3.30362	0	1.10836	4.2128	Q9DB73;G3UZG6;G3UXV8;G3UZ57	Q9DB73;G3UZG6	NADH-cytochrome b5 reductase 1	Cyb5r1
28.239	28.2961	28.2018	28.0521	29.2296	29.2746	29.3042	29.2843			acyl-CoA dehydrogenase activity;flavin adenine dinucleotide binding;long-chain-acyl-CoA dehydrogenase activity;oxidoreductase activity;oxidoreductase activity, acting on the CH-CH group of donors	epithelial cell differentiation;fatty acid beta-oxidation using acyl-CoA dehydrogenase;fatty acid catabolic process;fatty acid metabolic process;lipid metabolic process;negative regulation of fatty acid biosynthetic process;negative regulation of fatty acid oxidation;oxidation-reduction process;regulation of cholesterol metabolic process;response to cold;temperature homeostasis	cytosol;membrane;mitochondrial inner membrane;mitochondrial membrane;mitochondrial nucleoid;mitochondrion;nucleolus;nucleus	Beta oxidation of palmitoyl-CoA to myristoyl-CoA;Fatty acid metabolism;Metabolism;Metabolism of lipids;Mitochondrial Fatty Acid Beta-Oxidation;mitochondrial fatty acid beta-oxidation of saturated fatty acids	24	24	24	45.9	45.9	45.9	70.875	0	220.48	4781700000	116	+	5.96171	0	1.07595	6.96526	P50544;B1AR28	P50544;B1AR28	Very long-chain specific acyl-CoA dehydrogenase, mitochondrial	Acadvl
24.8166	24.6427	24.9233	24.9364	25.9479	25.8744	25.9367	25.8455			4 iron, 4 sulfur cluster binding;iron ion binding;iron-sulfur cluster binding;metal ion binding;protein binding	iron-sulfur cluster assembly	cytoplasm;cytosol;mitochondrion;nucleoplasm;nucleus		5	5	5	26.2	26.2	26.2	28.654	0	26.789	446870000	23	+	5.23003	0	1.07141	6.22205	A0A0N4SUH8;Q9QZ23;D3Z285	A0A0N4SUH8;Q9QZ23;D3Z285	NFU1 iron-sulfur cluster scaffold homolog, mitochondrial	Nfu1
26.5458	26.4537	26.5871	26.4003	27.4904	27.3091	27.6619	27.7654			10-hydroxy-9-(phosphonooxy)octadecanoate phosphatase activity;catalytic activity;epoxide hydrolase activity;hydrolase activity;lipid phosphatase activity;magnesium ion binding;metal ion binding;phosphatase activity;protein homodimerization activity;signaling receptor binding;toxic substance binding	aromatic compound catabolic process;cholesterol homeostasis;dephosphorylation;epoxide metabolic process;lipid metabolic process;metabolic process;phospholipid dephosphorylation;positive regulation of gene expression;regulation of cholesterol metabolic process;response to toxic substance;stilbene catabolic process	cytoplasm;cytosol;peroxisome	Arachidonic acid metabolism;Biosynthesis of DHA-derived SPMs;Biosynthesis of maresins;Biosynthesis of specialized proresolving mediators (SPMs);Fatty acid metabolism;Metabolism;Metabolism of lipids;Metabolism of proteins;Peroxisomal protein import;Synthesis of epoxy (EET) and dihydroxyeicosatrienoic acids (DHET)	14	14	14	29.8	29.8	29.8	62.515	0	104.83	1428900000	55	+	4.17279	0	1.05997	5.07667	P34914	P34914	Bifunctional epoxide hydrolase 2;Cytosolic epoxide hydrolase 2;Lipid-phosphate phosphatase	Ephx2
29.2701	29.3969	29.4177	29.4283	30.5366	30.4962	30.3847	30.3017			identical protein binding;oxidoreductase activity;pyrroline-5-carboxylate reductase activity	cellular amino acid biosynthetic process;cellular response to oxidative stress;L-proline biosynthetic process;negative regulation of hydrogen peroxide-induced cell death;oxidation-reduction process;proline biosynthetic process;regulation of mitochondrial membrane potential	mitochondrion	Amino acid synthesis and interconversion (transamination);Metabolism;Metabolism of amino acids and derivatives	19	19	15	65.7	65.7	51.5	32.373	0	236.86	11279000000	207	+	5.45868	0	1.05156	6.38154	Q922W5;A2ABZ2;A2ABZ3;A2ABZ0	Q922W5;A2ABZ2;A2ABZ3	Pyrroline-5-carboxylate reductase 1, mitochondrial	Pycr1
28.9602	28.8595	28.8593	28.8253	29.9263	29.8722	29.9425	29.9615			amino acid binding;catalytic activity;chromatin binding;glycine hydroxymethyltransferase activity;identical protein binding;L-allo-threonine aldolase activity;mRNA 5'-UTR binding;protein homodimerization activity;pyridoxal phosphate binding;serine binding;transferase activity;translation repressor activity, mRNA regulatory element binding	cellular response to leukemia inhibitory factor;cellular response to tetrahydrofolate;dTMP biosynthetic process;folic acid metabolic process;glycine biosynthetic process;glycine biosynthetic process from serine;glycine metabolic process;L-serine biosynthetic process;L-serine catabolic process;L-serine metabolic process;negative regulation of translation;one-carbon metabolic process;positive regul…	BRISC complex;cytoplasm;cytosol;membrane;microtubule cytoskeleton;mitochondrial inner membrane;mitochondrial intermembrane space;mitochondrial matrix;mitochondrial nucleoid;mitochondrion;nucleus	Branched-chain amino acid catabolism;Carnitine synthesis;Metabolism;Metabolism of amino acids and derivatives;Metabolism of folate and pterines;Metabolism of vitamins and cofactors;Metabolism of water-soluble vitamins and cofactors	23	23	23	52.1	52.1	52.1	55.42	0	127.76	7746700000	149	+	7.04445	0	1.04957	7.77811	Q3TFD0;Q9CZN7;G3UZ26;G3UYY1;P50431	Q3TFD0;Q9CZN7	Serine hydroxymethyltransferase	Shmt2
25.8657	25.5775	25.6716	25.4985	26.4978	26.7229	26.8043	26.5465			ATP binding;chaperone binding;nucleotide binding	protein import into mitochondrial matrix;protein transport	membrane;mitochondrial inner membrane;mitochondrial matrix;mitochondrion		7	7	7	18.4	18.4	18.4	51.091	0	26.821	771890000	31	+	4.03945	0	0.989524	4.77542	O35857	O35857	Mitochondrial import inner membrane translocase subunit TIM44	Timm44
27.5861	27.7414	27.7154	27.2019	28.7308	28.1785	28.2722	28.9276			RNA binding;structural constituent of ribosome	cytoplasmic translation;response to antineoplastic agent;translation	cytosolic large ribosomal subunit;polysomal ribosome;ribosome	Metabolism of RNA;Nonsense Mediated Decay (NMD) enhanced by the Exon Junction Complex (EJC);Nonsense-Mediated Decay (NMD)	6	6	6	36.7	36.7	36.7	17.447	0	18.967	2887800000	27	+	2.3478	0.00649333	0.966072	3.03073	A0A1D5RLW5;P62717;A0A1D5RME4;A0A1D5RM85;F6YJW4;A0A1D5RM79;A0A1D5RMC7	A0A1D5RLW5;P62717;A0A1D5RME4;A0A1D5RM85;F6YJW4	60S ribosomal protein L18a	Rpl18a;Gm17541
22.9836	23.3063	23.2849	23.3192	23.9612	24.3497	24.0501	24.2716			L-serine transmembrane transporter activity;neutral amino acid transmembrane transporter activity;symporter activity	amino acid transport;glutamine secretion;L-glutamine import across plasma membrane;L-serine transport;neutral amino acid transport;transmembrane transport	integral component of membrane;melanosome;membrane;plasma membrane	Amino acid transport across the plasma membrane;SLC-mediated transmembrane transport;Transport of inorganic cations/anions and amino acids/oligopeptides;Transport of small molecules	5	5	5	13.3	13.3	13.3	58.422	0	24.368	140260000	27	+	3.5958	0	0.934638	4.21811	Q9ESU7;P51912	Q9ESU7;P51912	Amino acid transporter;Neutral amino acid transporter B(0)	Slc1a5
29.5926	29.7352	29.6559	29.664	30.6582	30.5324	30.4416	30.7087			ATP binding;catalytic activity;delta1-pyrroline-5-carboxylate synthetase activity;glutamate 5-kinase activity;glutamate-5-semialdehyde dehydrogenase activity;identical protein binding;kinase activity;nucleotide binding;oxidoreductase activity;oxidoreductase activity, acting on the aldehyde or oxo group of donors, NAD or NADP as acceptor;transferase activity	cellular amino acid biosynthetic process;citrulline biosynthetic process;glutamate metabolic process;L-proline biosynthetic process;metabolic process;ornithine biosynthetic process;oxidation-reduction process;phosphorylation;proline biosynthetic process	cytoplasm;cytosol;membrane;mitochondrial inner membrane;mitochondrion	Amino acid synthesis and interconversion (transamination);Metabolism;Metabolism of amino acids and derivatives	37	37	37	49.7	49.7	49.7	87.265	0	323.31	12323000000	243	+	5.03388	0	0.923306	5.52185	Q9Z110;D3Z0B4;H3BKJ8;H3BLE8;H3BKK0	Q9Z110	Delta-1-pyrroline-5-carboxylate synthase;Glutamate 5-kinase;Gamma-glutamyl phosphate reductase	Aldh18a1
24.9336	25.1297	25.3607	25.3511	26.0968	26.1282	26.2107	25.9934			(S)-3-amino-2-methylpropionate transaminase activity;4-aminobutyrate transaminase activity;4-aminobutyrate:2-oxoglutarate transaminase activity;catalytic activity;iron-sulfur cluster binding;metal ion binding;protein homodimerization activity;pyridoxal phosphate binding;succinate-semialdehyde dehydrogenase binding;transaminase activity;transferase activity	aging;behavioral response to cocaine;cerebellum development;copulation;exploration behavior;gamma-aminobutyric acid biosynthetic process;gamma-aminobutyric acid metabolic process;locomotory behavior;negative regulation of blood pressure;negative regulation of dopamine secretion;negative regulation of gamma-aminobutyric acid secretion;negative regulation of platelet aggregation;neurotransmitter ca…	4-aminobutyrate transaminase complex;mitochondrial matrix;mitochondrion;neuron projection	Degradation of GABA;GABA synthesis, release, reuptake and degradation;Neuronal System;Neurotransmitter release cycle;Transmission across Chemical Synapses	11	11	11	29.6	29.6	29.6	56.451	0	59.51	536370000	32	+	3.75362	0	0.913506	4.3235	P61922;Q3TUE8;F7C9G3	P61922	4-aminobutyrate aminotransferase, mitochondrial	Abat
28.0596	28.089	28.0601	28.0601	28.8692	28.8779	29.1315	29.0415			cadherin binding;catalytic activity;double-stranded RNA binding;neutral amino acid transmembrane transporter activity;protein binding	amino acid transport;carbohydrate metabolic process;L-leucine import across plasma membrane;response to exogenous dsRNA;tryptophan transport	apical plasma membrane;cell surface;cytosol;integral component of membrane;melanosome;membrane;nucleus;plasma membrane	Amino acid transport across the plasma membrane;Basigin interactions;Cell surface interactions at the vascular wall;Hemostasis;Histidine, lysine, phenylalanine, tyrosine, proline and tryptophan catabolism;Metabolism;Metabolism of amino acids and derivatives;SLC-mediated transmembrane transport;Transport of inorganic cations/anions and amino acids/oligopeptides;Transport of small molecules;Tryptop…	15	15	15	32.5	32.5	32.5	58.336	0	61.39	3903800000	73	+	5.10595	0	0.912833	5.54622	P10852;A0A0U1RP98;A0A0U1RPK4;A0A0U1RPL8;A0A0U1RPG5;A0A0U1RP32;A0A0U1RPQ7	P10852;A0A0U1RP98	4F2 cell-surface antigen heavy chain	Slc3a2
28.099	28.1777	28.2034	28.2265	29.1368	29.1315	29.04	29.0386			3-hydroxyacyl-CoA dehydrogenase activity;NAD+ binding;oxidoreductase activity	fatty acid beta-oxidation;fatty acid metabolic process;lipid metabolic process;negative regulation of insulin secretion;oxidation-reduction process;response to activity;response to drug;response to hormone;response to insulin	cytoplasm;mitochondrial inner membrane;mitochondrial matrix;mitochondrion;nucleoplasm	Beta oxidation of butanoyl-CoA to acetyl-CoA;Beta oxidation of decanoyl-CoA to octanoyl-CoA-CoA;Beta oxidation of hexanoyl-CoA to butanoyl-CoA;Beta oxidation of lauroyl-CoA to decanoyl-CoA-CoA;Beta oxidation of octanoyl-CoA to hexanoyl-CoA;Fatty acid metabolism;Metabolism;Metabolism of lipids;Mitochondrial Fatty Acid Beta-Oxidation;mitochondrial fatty acid beta-oxidation of saturated fatty acids	14	14	14	57	57	57	34.463	0	289.56	4212100000	84	+	6.39167	0	0.910102	6.54773	Q61425	Q61425	Hydroxyacyl-coenzyme A dehydrogenase, mitochondrial	Hadh
25.7533	25.3267	25.3183	26.0048	26.4081	26.1577	26.5797	26.8942			6-phosphogluconolactonase activity;carbohydrate binding;catalytic activity;glucose 1-dehydrogenase [NAD(P)] activity;glucose-6-phosphate dehydrogenase activity;hydrolase activity;NADP binding;oxidoreductase activity	carbohydrate metabolic process;glucose metabolic process;metabolic process;NADP metabolic process;oxidation-reduction process;pentose-phosphate shunt;response to alcohol	cytoplasm;endoplasmic reticulum;endoplasmic reticulum lumen;intracellular membrane-bounded organelle;mitochondrion		7	7	7	10.2	10.2	10.2	89.909	0	11.434	716690000	14	+	2.13417	0.00736946	0.909163	2.76477	A2A7A7;Q8CFX1;A2A7A8	A2A7A7;Q8CFX1;A2A7A8	GDH/6PGL endoplasmic bifunctional protein;Glucose 1-dehydrogenase;6-phosphogluconolactonase	H6pd
24.7635	24.103	24.675	24.8823	25.6653	25.1354	25.5445	25.7061			calcium ion binding;collagen binding;extracellular matrix binding;metal ion binding	anatomical structure development;signal transduction	extracellular matrix;extracellular region;extracellular space	Metabolism of proteins;Post-translational protein modification;Post-translational protein phosphorylation;Regulation of Insulin-like Growth Factor (IGF) transport and uptake by Insulin-like Growth Factor Binding Proteins (IGFBPs)	5	5	5	11.7	11.7	11.7	72.286	0	61.407	358200000	22	+	2.239	0.00743333	0.906887	2.86455	P70663;A0A0G2JFH7	P70663	SPARC-like protein 1	Sparcl1
25.347	25.0483	25.1475	24.9668	25.8775	26.1092	26.1997	25.9231			acyl-CoA dehydrogenase activity;flavin adenine dinucleotide binding;oxidoreductase activity;oxidoreductase activity, acting on the CH-CH group of donors;short-branched-chain-acyl-CoA dehydrogenase activity	acyl-CoA metabolic process;fatty acid metabolic process;lipid metabolic process;oxidation-reduction process	integral component of membrane;membrane;mitochondrial matrix;mitochondrion	Branched-chain amino acid catabolism;Metabolism;Metabolism of amino acids and derivatives	7	7	7	25.9	25.9	25.9	47.874	0	32.151	562520000	16	+	3.703	0	0.900002	4.24599	Q9DBL1;E9Q5L3;A0A140LHL4	Q9DBL1;E9Q5L3	Short/branched chain specific acyl-CoA dehydrogenase, mitochondrial	Acadsb
24.8736	24.9466	24.9704	24.9155	25.7697	25.4736	25.9915	26.0607			hydrolase activity;inositol monophosphate 1-phosphatase activity;inositol monophosphate 3-phosphatase activity;inositol monophosphate 4-phosphatase activity;inositol monophosphate phosphatase activity;metal ion binding;protein homodimerization activity	inositol biosynthetic process;inositol metabolic process;inositol phosphate dephosphorylation;phosphatidylinositol phosphorylation;signal transduction	cytoplasm	Inositol phosphate metabolism;Metabolism;Synthesis of IP2, IP, and Ins in the cytosol	4	4	4	15.9	15.9	15.9	31.716	0	28.801	441260000	14	+	3.27156	0.00119048	0.897373	3.83707	Q91UZ5	Q91UZ5	Inositol monophosphatase 2	Impa2
24.2867	24.3476	24.1689	24.2989	25.1712	25.395	25.0255	25.0968			oxidoreductase activity;primary amine oxidase activity;protein binding	catecholamine metabolic process;dopamine catabolic process;neurotransmitter catabolic process;oxidation-reduction process	integral component of membrane;membrane;mitochondrial outer membrane;mitochondrion	Amine Oxidase reactions;Biogenic amines are oxidatively deaminated to aldehydes by MAOA and MAOB;Biological oxidations;Dopamine clearance from the synaptic cleft;Enzymatic degradation of dopamine by COMT;Enzymatic degradation of Dopamine by monoamine oxidase;Metabolism;Metabolism of serotonin;Neuronal System;Neurotransmitter clearance;Neurotransmitter release cycle;Norepinephrine Neurotransmitter…	4	4	4	12.7	12.7	12.7	59.601	0	18.651	287330000	27	+	4.26822	0	0.896618	4.75545	Q64133	Q64133	Amine oxidase [flavin-containing] A	Maoa
28.2102	28.6584	28.5443	28.5552	29.4252	28.9892	29.5915	29.5311			cadherin binding;protein binding;RNA binding	maturation of LSU-rRNA;ribosome biogenesis;translation	cytosolic large ribosomal subunit;membrane;polysomal ribosome;ribosome		13	13	13	39.1	39.1	39.1	29.976	0	68.99	5240600000	118	+	2.75053	0.00437398	0.892243	3.3372	P12970;A0A140T8L1;A0A140T8L3;V9GX35	P12970;A0A140T8L1;A0A140T8L3	60S ribosomal protein L7a	Rpl7a
29.9265	29.9153	29.9371	29.8721	30.738	30.7906	30.8698	30.7637			ATP binding;enzyme binding;nucleotide binding;protein binding;ubiquitin protein ligase binding;unfolded protein binding	erythrocyte differentiation;iron-sulfur cluster assembly;negative regulation of erythrocyte differentiation;negative regulation of hematopoietic stem cell differentiation;negative regulation of hemopoiesis;protein export from nucleus;protein folding;regulation of erythrocyte differentiation	cytoplasm;mitochondrial matrix;mitochondrial nucleoid;mitochondrion;myelin sheath;nucleolus;nucleus	Cellular response to heat stress;Cellular responses to external stimuli;Cellular responses to stress;Regulation of HSF1-mediated heat shock response	29	29	29	49.2	49.2	49.2	73.46	0	323.31	15321000000	305	+	6.81842	0	0.877843	6.65597	P38647	P38647	Stress-70 protein, mitochondrial	Hspa9
29.427	29.7043	29.6793	29.7579	30.4746	30.5253	30.5532	30.5103			aminoacyl-tRNA ligase activity;ATP binding;bis(5'-nucleosyl)-tetraphosphatase (asymmetrical) activity;glycine-tRNA ligase activity;hydrolase activity;identical protein binding;ligase activity;nucleotide binding;protein binding;protein dimerization activity	diadenosine tetraphosphate biosynthetic process;glycyl-tRNA aminoacylation;mitochondrial glycyl-tRNA aminoacylation;translation;tRNA aminoacylation for protein translation	axon;cell projection;cytoplasm;cytosol;extracellular exosome;extracellular region;mitochondrion;secretory granule		30	30	30	39.5	39.5	39.5	81.877	0	175.76	11640000000	205	+	4.60597	0	0.873707	4.98246	Q9CZD3	Q9CZD3	Glycine--tRNA ligase	Gars
NaN	23.0924	23.1348	23.1126	23.8412	24.1008	23.7695	24.2239			arginine transmembrane transporter activity;transmembrane transporter activity	amino acid transport;arginine transmembrane transport;arginine transport;transmembrane transport	integral component of membrane;membrane;plasma membrane	Amino acid transport across the plasma membrane;SLC-mediated transmembrane transport;Transport of inorganic cations/anions and amino acids/oligopeptides;Transport of small molecules	2	2	2	7.4	7.4	7.4	58.038	0	46.335	130490000	6	+	2.9941	0.00362963	0.870564	3.83311	E9Q3N1;Q09143;D3Z161	E9Q3N1;Q09143;D3Z161	High affinity cationic amino acid transporter 1	Slc7a1
25.0796	NaN	25.7753	NaN	26.2349	26.4592	26.5308	25.9531			chondroitin sulfate binding;glycosaminoglycan binding;growth factor activity;heparan sulfate binding;heparin binding;protein kinase binding	bone mineralization;brain development;cellular response to hypoxia;cellular response to organic cyclic compound;cellular response to platelet-derived growth factor stimulus;cellular response to UV;cellular response to vitamin D;cerebellum development;endothelial cell differentiation;estrous cycle;heart development;hindbrain development;learning;liver development;long-term synaptic potentiation;lu…	basement membrane;cell surface;cytoplasm;endoplasmic reticulum;extracellular matrix;extracellular region;extracellular space;membrane;neuromuscular junction;perinuclear region of cytoplasm;protein-containing complex		3	3	3	27.6	27.6	27.6	17.414	0	7.178	606770000	7	+	1.39918	0.0175297	0.867037	2.22961	Q3UZI5;P63089	Q3UZI5;P63089	Pleiotrophin	Ptn
28.6297	29.0077	28.8029	28.9327	29.7055	29.6692	29.6922	29.7388			carboxylic acid binding;carboxy-lyase activity;GDP binding;GTP binding;lyase activity;magnesium ion binding;manganese ion binding;metal ion binding;nucleotide binding;phosphoenolpyruvate carboxykinase (GTP) activity;phosphoenolpyruvate carboxykinase activity;purine nucleotide binding	aging;cellular response to cAMP;cellular response to fructose stimulus;cellular response to glucagon stimulus;cellular response to glucose stimulus;cellular response to hypoxia;cellular response to insulin stimulus;cellular response to interleukin-1;cellular response to potassium ion starvation;cellular response to retinoic acid;cellular response to tumor necrosis factor;gluconeogenesis;glucose h…	cytoplasm;cytosol;mitochondrion	Gluconeogenesis;Glucose metabolism;Metabolism;Metabolism of carbohydrates	23	23	23	41.1	41.1	41.1	73.417	0	215.72	6756300000	144	+	4.28814	0	0.858164	4.66216	A0A0R4J0G0;Q8BH04;Q9Z2V4	A0A0R4J0G0;Q8BH04	Phosphoenolpyruvate carboxykinase [GTP], mitochondrial	Pck2
27.1571	27.227	27.1491	27.3921	28.217	27.7913	27.9767	28.3389			structural constituent of ribosome	translation	cell body;cytoplasmic ribonucleoprotein granule;cytosolic large ribosomal subunit;dendrite;intracellular;ribosome		5	5	5	30.7	30.7	30.7	15.733	0	8.8997	2440500000	26	+	3.12922	0.00392	0.849632	3.61911	P41105;F6Z0X0	P41105	60S ribosomal protein L28	Rpl28
27.3928	27.3628	27.6267	27.4803	28.1304	28.3229	28.2553	28.5298			adrenergic receptor binding;complement component C1q binding;hyaluronic acid binding;kininogen binding;mitochondrial ribosome binding;mRNA binding;protein binding;protein kinase C binding;transcription corepressor activity;transcription factor binding	adaptive immune response;apoptotic process;complement activation, classical pathway;immune system process;innate immune response;mature ribosome assembly;mRNA processing;negative regulation of defense response to virus;negative regulation of interferon-gamma production;negative regulation of interleukin-12 production;negative regulation of MDA-5 signaling pathway;negative regulation of mRNA splic…	cell surface;cytoplasm;cytosol;extracellular region;extracellular space;membrane;mitochondrial matrix;mitochondrion;nucleolus;nucleus;plasma membrane	Formation of Fibrin Clot (Clotting Cascade);Hemostasis;Intrinsic Pathway of Fibrin Clot Formation	6	6	6	38	38	38	31.025	0	323.31	2481300000	68	+	3.76362	0	0.843935	4.16987	Q8R5L1;O35658	Q8R5L1;O35658	Complement component 1 Q subcomponent-binding protein, mitochondrial	C1qbp
30.627	30.8751	30.9779	31.1357	31.6592	31.7419	31.856	31.7307			glycosaminoglycan binding;heparin binding;peptidase inhibitor activity;protein binding;serine-type endopeptidase inhibitor activity;signaling receptor binding	blood coagulation;cell differentiation;cerebellar granular layer morphogenesis;detection of mechanical stimulus involved in sensory perception;innervation;long-term synaptic potentiation;mating plug formation;multicellular organism development;negative regulation of blood coagulation;negative regulation of cell growth;negative regulation of cell proliferation;negative regulation of endopeptidase …	cytosol;extracellular matrix;extracellular region;extracellular space;extrinsic component of external side of plasma membrane;neuromuscular junction;platelet alpha granule	Common Pathway of Fibrin Clot Formation;Dissolution of Fibrin Clot;Formation of Fibrin Clot (Clotting Cascade);Hemostasis;Immune System;Innate Immune System;Intrinsic Pathway of Fibrin Clot Formation;Neutrophil degranulation	22	22	22	55.2	55.2	55.2	44.207	0	250.36	30145000000	308	+	3.4985	0.000739726	0.843067	3.93536	Q07235;A0A087WQ70;A0A087WQM1;A2RSF9	Q07235;A0A087WQ70;A0A087WQM1	Glia-derived nexin	Serpine2
27.1113	27.0533	26.979	26.923	27.8793	27.8072	27.9019	27.8224			catalytic activity;isomerase activity;signaling receptor binding	fatty acid beta-oxidation;fatty acid metabolic process;lipid metabolic process;metabolic process	mitochondrion;peroxisome	Metabolism of proteins;Peroxisomal protein import	7	7	7	27.8	27.8	27.8	36.118	0	81.918	1897000000	28	+	5.68796	0	0.83604	5.68385	O35459;F7B227	O35459;F7B227	Delta(3,5)-Delta(2,4)-dienoyl-CoA isomerase, mitochondrial	Ech1
27.1435	27.0743	27.2522	27.2216	27.8894	27.8442	28.0898	28.178			hydrolase activity;isomerase activity;isopentenyl-diphosphate delta-isomerase activity;magnesium ion binding;manganese ion binding;metal ion binding	cholesterol biosynthetic process;cholesterol metabolic process;dimethylallyl diphosphate biosynthetic process;isopentenyl diphosphate biosynthetic process;isoprenoid biosynthetic process;lipid metabolic process;response to stilbenoid;steroid biosynthetic process;steroid metabolic process;sterol biosynthetic process	mitochondrion;peroxisome	Cholesterol biosynthesis;Metabolism;Metabolism of lipids;Metabolism of steroids	8	8	8	53.3	53.3	53.3	26.289	0	57.389	2028500000	54	+	4.05125	0	0.82744	4.37287	P58044;G3XA48;H3BLF8;H3BLP1;H3BKD7	P58044;G3XA48;H3BLF8	Isopentenyl-diphosphate Delta-isomerase 1	Idi1
26.427	26.0947	26.2303	26.4966	27.2826	27.1371	26.8389	27.2722			aldehyde dehydrogenase (NAD) activity;catalytic activity;formyltetrahydrofolate dehydrogenase activity;hydroxymethyl-, formyl- and related transferase activity;oxidoreductase activity;oxidoreductase activity, acting on the aldehyde or oxo group of donors, NAD or NADP as acceptor	10-formyltetrahydrofolate catabolic process;biosynthetic process;metabolic process;one-carbon metabolic process;oxidation-reduction process	cytoplasm;mitochondrion;nucleus	Metabolism;Metabolism of folate and pterines;Metabolism of vitamins and cofactors;Metabolism of water-soluble vitamins and cofactors	20	20	16	30.8	30.8	26.4	101.59	0	81.014	1125300000	51	+	2.9905	0.00424561	0.82057	3.44367	Q8K009;D3Z6B9;A0A0N4SVT2	Q8K009;D3Z6B9	Mitochondrial 10-formyltetrahydrofolate dehydrogenase	Aldh1l2
24.786	24.9933	24.7436	24.6212	25.6543	25.4788	25.6168	25.6189			ATP binding;molecular_function;nucleotide binding	negative regulation of apoptotic process	integral component of membrane;membrane;mitochondrial inner membrane;mitochondrial nucleoid;mitochondrion	Immune System;Innate Immune System;Neutrophil degranulation	6	6	6	11.8	11.8	11.8	66.741	0	12.391	384820000	16	+	4.06122	0	0.806201	4.32096	Q925I1;H3BK90;V9GWS6;V9GWS5;H3BKI6	Q925I1;H3BK90	ATPase family AAA domain-containing protein 3	Atad3;Atad3a
28.9232	29.2922	29.3479	29.1854	30.0185	29.7749	30.0607	30.11			RNA binding;rRNA binding;structural constituent of ribosome;translation regulator activity	positive regulation of cell proliferation;positive regulation of translational fidelity;translation	cytoplasm;cytosolic small ribosomal subunit;intracellular;nucleolus;ribonucleoprotein complex;ribosome;small ribosomal subunit	Activation of the mRNA upon binding of the cap-binding complex and eIFs, and subsequent binding to 43S;Cap-dependent Translation Initiation;Eukaryotic Translation Initiation;Formation of a pool of free 40S subunits;Formation of the ternary complex, and subsequently, the 43S complex;L13a-mediated translational silencing of Ceruloplasmin expression;Major pathway of rRNA processing in the nucleolus …	13	13	13	51	51	51	22.591	0	56.993	8089400000	91	+	3.26857	0.00412632	0.803842	3.65267	Q6ZWN5;F7CJS8;D3YWH9;Q9CXW7;D3Z673;D3YUV6	Q6ZWN5;F7CJS8;D3YWH9;Q9CXW7	40S ribosomal protein S9	Rps9
25.0013	25.1014	25.274	25.1739	25.9609	25.9895	25.7313	26.0509			protein binding	lipid storage;long-chain fatty acid transport;response to drug;response to organic cyclic compound	cytoplasm;cytosol;lipid droplet;membrane;nucleus;plasma membrane		5	5	5	17.9	17.9	17.9	46.646	0	35.917	485240000	14	+	3.91902	0	0.795541	4.17518	P43883;B1AXR3;B1AXR5	P43883;B1AXR3;B1AXR5	Perilipin-2	Plin2
26.181	26.0093	25.9589	26.0252	26.883	26.4768	27.154	26.841			ATP binding;fibroblast growth factor binding;fibroblast growth factor-activated receptor activity;identical protein binding;kinase activity;nucleotide binding;protein binding;protein kinase activity;protein tyrosine kinase activity;transferase activity;transmembrane receptor protein tyrosine kinase activity	alveolar secondary septum development;apoptotic process;axonogenesis involved in innervation;bone development;bone maturation;bone mineralization;bone morphogenesis;bone trabecula morphogenesis;cartilage development;cell differentiation;cell-cell signaling;central nervous system myelination;cochlea development;digestive tract morphogenesis;epithelial cell fate commitment;ERK1 and ERK2 cascade;fib…	cell surface;cytoplasm;cytoplasmic side of plasma membrane;cytoplasmic vesicle;endoplasmic reticulum;Golgi apparatus;integral component of membrane;integral component of plasma membrane;lysosome;membrane;nucleus;perinuclear region of cytoplasm;plasma membrane;transport vesicle	FGFR3;Downstream signaling of activated FGFR1;Downstream signaling of activated FGFR2;Downstream signaling of activated FGFR3;Downstream signaling of activated FGFR4;FGFR3 ligand binding and activation;FGFR3b ligand binding and activation;FGFR3c ligand binding and activation;FRS-mediated FGFR1 signaling;FRS-mediated FGFR2 signaling;FRS-mediated FGFR3 signaling;FRS-mediated FGFR4 signaling;IGF1R s…	7	7	5	8.8	8.8	6	85.87	0	18.679	910750000	24	+	2.77981	0.0049927	0.79509	3.21669	Q61563;Q7TSI8;F6TK14;E9QNJ9;Q61851;A0A0J9YTQ5;A0A0J9YUX1;A0A0J9YU04;A0A0J9YU20	Q61563;Q7TSI8;F6TK14;E9QNJ9;Q61851;A0A0J9YTQ5	Fibroblast growth factor receptor;Fibroblast growth factor receptor 3	Fgfr3
25.5905	25.6175	25.9342	25.6848	26.375	26.5818	26.3444	26.7004			DNA binding transcription factor activity;GTPase activator activity;metal ion binding;phosphatidylinositol-3,4,5-trisphosphate binding;R-SMAD binding;transcription factor binding;transcription regulatory region DNA binding	negative regulation of stress fiber assembly;positive regulation of filopodium assembly;positive regulation of GTPase activity;positive regulation of receptor recycling;positive regulation of transcription, DNA-templated;regulation of cell shape;regulation of cellular component movement;signal transduction;SMAD protein signal transduction;transforming growth factor beta receptor signaling pathway	cytoplasm;cytoplasmic vesicle;cytosol;Golgi apparatus;Golgi cisterna membrane;intracellular membrane-bounded organelle;membrane;nucleoplasm;plasma membrane;trans-Golgi network	PTK6 Regulates RTKs and Their Effectors AKT1 and DOK1;Rho GTPase cycle;Signal Transduction;Signaling by Non-Receptor Tyrosine Kinases;Signaling by PTK6;Signaling by Rho GTPases	7	7	7	13.3	13.3	13.3	83.2	0	15.078	742290000	25	+	3.3274	0.00254348	0.793625	3.68096	E9PUB0;Q4LDD4;A0A1B0GSK4	E9PUB0;Q4LDD4	Arf-GAP with Rho-GAP domain, ANK repeat and PH domain-containing protein 1	Arap1
27.6944	27.4285	27.3138	27.4656	28.3718	28.0737	28.2686	28.3626			metal ion binding	cell adhesion	extracellular matrix;extracellular region;extracellular space	Metabolism of proteins;O-glycosylation of TSR domain-containing proteins;O-linked glycosylation;Post-translational protein modification	13	13	13	23.8	23.8	23.8	90.82	0	105.62	2453300000	59	+	3.54109	0.00120482	0.793557	3.85942	Q8VCC9;Q3UYD7	Q8VCC9	Spondin-1	Spon1
26.6815	26.7814	26.8348	26.9577	27.598	27.5328	27.7336	27.5578			3-mercaptopyruvate sulfurtransferase activity;thiosulfate sulfurtransferase activity;transferase activity	hydrogen sulfide biosynthetic process	cell junction;cytoplasm;mitochondrial inner membrane;mitochondrion;neuron projection;synapse		7	7	7	28.6	28.6	28.6	33.097	0	38.561	1550300000	50	+	4.44299	0	0.791678	4.57941	Q3UW66;Q99J99	Q3UW66;Q99J99	Sulfurtransferase;3-mercaptopyruvate sulfurtransferase	Mpst
24.9253	25.4152	25.8389	26.0051	26.0312	26.8435	26.3556	26.1114			oxidoreductase activity;sarcosine dehydrogenase activity	oxidation-reduction process;sarcosine catabolic process	mitochondrial matrix;mitochondrion	Choline catabolism;Metabolism;Metabolism of amino acids and derivatives	9	9	9	12.1	12.1	12.1	101.68	0	23.469	672760000	16	+	1.3947	0.0211117	0.7893	1.95954	Q99LB7;A2AH52;A2AH53	Q99LB7	Sarcosine dehydrogenase, mitochondrial	Sardh
26.5501	26.6814	26.5374	26.5212	27.5152	27.2168	27.4711	27.2131			ion transmembrane transporter activity;molecular_function	erythrocyte differentiation;ion transmembrane transport;ion transport;iron ion homeostasis;iron ion transport;transmembrane transport	integral component of membrane;membrane;mitochondrial inner membrane;mitochondrial membrane;mitochondrion		6	6	6	23.9	23.9	23.9	35.649	0	40.481	1316300000	39	+	3.92333	0.00084375	0.781525	4.13969	Q99JR1	Q99JR1	Sideroflexin-1	Sfxn1
25.7866	26.0881	25.9444	26.1215	26.7708	26.9091	26.7406	26.6428			acyl-CoA hydrolase activity;hydrolase activity	protein homotetramerization	cytoplasm;cytoskeleton;cytosol;mitochondrion;nucleus;spindle	Fatty acid metabolism;Metabolism;Metabolism of lipids;Mitochondrial Fatty Acid Beta-Oxidation	2	2	2	15.7	15.7	15.7	15.183	0	8.2267	876010000	12	+	3.77552	0.000760563	0.780683	4.01895	Q9CQR4	Q9CQR4	Acyl-coenzyme A thioesterase 13;Acyl-coenzyme A thioesterase 13, N-terminally processed	Acot13
29.8483	29.9757	29.9852	30.0029	30.6904	30.7417	30.7464	30.7505			isocitrate dehydrogenase (NADP+) activity;isocitrate dehydrogenase activity;magnesium ion binding;metal ion binding;NAD binding;oxidoreductase activity;oxidoreductase activity, acting on the CH-OH group of donors, NAD or NADP as acceptor	2-oxoglutarate metabolic process;glyoxylate cycle;isocitrate metabolic process;NADP biosynthetic process;negative regulation of glial cell migration;negative regulation of glial cell proliferation;negative regulation of matrix metallopeptidase secretion;oxidation-reduction process;tricarboxylic acid cycle	cytosol;mitochondrial inner membrane;mitochondrion;peroxisome	Citric acid cycle (TCA cycle);Metabolism;Mitochondrial biogenesis;Organelle biogenesis and maintenance;Pyruvate metabolism and Citric Acid (TCA) cycle;The citric acid (TCA) cycle and respiratory electron transport;Transcriptional activation of mitochondrial biogenesis	22	20	20	46	44.5	44.5	50.906	0	268.77	14260000000	209	+	6.05488	0	0.779185	5.64439	P54071;D6RIL6;A0A0U1RP68;A0A0U1RPR1	P54071;D6RIL6	Isocitrate dehydrogenase [NADP], mitochondrial	Idh2
27.886	28.2506	28.3296	28.1954	28.9489	28.8014	29.0379	28.9794			protein binding;RNA binding;rRNA binding;structural constituent of ribosome	cytoplasmic translation;translation	cytoplasm;cytosolic large ribosomal subunit;intracellular;large ribosomal subunit;polysomal ribosome;ribosome	Metabolism of RNA;Nonsense Mediated Decay (NMD) enhanced by the Exon Junction Complex (EJC);Nonsense-Mediated Decay (NMD)	8	8	8	27.6	27.6	27.6	28.024	0	35.453	3949600000	48	+	3.40597	0.00262921	0.776501	3.70827	P62918	P62918	60S ribosomal protein L8	Rpl8
31.2694	31.3329	31.4855	31.3355	32.0893	31.927	32.2509	32.2334			adenylylsulfate kinase activity;ATP binding;catalytic activity;kinase activity;nucleotide binding;nucleotidyltransferase activity;sulfate adenylyltransferase (ATP) activity;transferase activity	3'-phosphoadenosine 5'-phosphosulfate biosynthetic process;blood coagulation;bone development;metabolic process;phosphorylation;sulfate assimilation		Biological oxidations;Cytosolic sulfonation of small molecules;Glycosaminoglycan metabolism;Metabolism;Metabolism of carbohydrates;Phase II - Conjugation of compounds;Transport and synthesis of PAPS	35	35	33	56.7	56.7	52.3	70.35	0	323.31	39497000000	419	+	3.9016	0.00080597	0.769333	4.08817	O88428	O88428	Bifunctional 3-phosphoadenosine 5-phosphosulfate synthase 2;Sulfate adenylyltransferase;Adenylyl-sulfate kinase	Papss2
24.3395	24.1577	24.8903	24.4452	25.1558	25.2845	25.1536	25.3013			3-hydroxybutyrate dehydrogenase activity;catalytic activity;oxidoreductase activity	metabolic process;oxidation-reduction process	matrix side of mitochondrial inner membrane;membrane;mitochondrial inner membrane;mitochondrial matrix;mitochondrion;nucleoplasm	Ketone body metabolism;Metabolism;Metabolism of lipids;Synthesis of Ketone Bodies;Utilization of Ketone Bodies	6	6	6	19.5	19.5	19.5	38.299	0	14.216	300600000	14	+	2.5048	0.00674699	0.765617	2.93502	Q80XN0;D3Z2Y8	Q80XN0;D3Z2Y8	D-beta-hydroxybutyrate dehydrogenase, mitochondrial	Bdh1
25.5897	25.9945	26.1169	25.8658	26.3734	26.9543	26.6278	26.6594			protein binding	regulation of stem cell differentiation	endosome;mitochondrion		6	6	6	31.6	31.6	31.6	27.61	0	66.97	829730000	20	+	2.45371	0.00689266	0.761994	2.88627	Q9CRD0;A0A0J9YUB6;A0A0J9YUK7;A0A0J9YTV6	Q9CRD0;A0A0J9YUB6;A0A0J9YUK7	OCIA domain-containing protein 1	Ociad1
25.7095	25.5601	25.8236	25.6746	26.326	26.3486	26.75	26.3866			molecular_function	negative regulation of protein phosphorylation;positive regulation of protein phosphorylation;positive regulation of translation;regulation of translation;response to endoplasmic reticulum stress	cytoplasm;cytosol;membrane;plasma membrane		11	11	11	16.8	16.8	16.8	102.65	0	50.614	708980000	26	+	3.26895	0.00376923	0.760835	3.5615	Q3UW53;E9PYV4;D3Z233;D3YYZ9	Q3UW53;E9PYV4;D3Z233	Protein Niban	Fam129a
25.5308	25.6677	25.0331	NaN	26.5264	25.8038	26.002	26.343			enzyme binding;heme binding;hormone activity;protein binding;protein homodimerization activity	calcium ion homeostasis;cellular calcium ion homeostasis;cellular response to hypoxia;decidualization;embryo implantation;endoplasmic reticulum unfolded protein response;negative regulation of gene expression;negative regulation of multicellular organism growth;regulation of hormone biosynthetic process;regulation of signaling receptor activity;regulation of sodium-dependent phosphate transport;r…	endoplasmic reticulum;extracellular region;Golgi apparatus;perinuclear region of cytoplasm	Metabolism of proteins;Post-translational protein modification;Post-translational protein phosphorylation;Regulation of Insulin-like Growth Factor (IGF) transport and uptake by Insulin-like Growth Factor Binding Proteins (IGFBPs)	2	2	2	6.1	6.1	6.1	32.601	0	4.6907	580890000	6	+	1.52861	0.0164513	0.75829	2.15694	O88452	O88452	Stanniocalcin-2	Stc2
25.9308	25.8472	26.0516	25.515	26.5873	26.4055	26.6931	26.6835			protein binding;protein domain specific binding;transcription corepressor activity;transcription regulatory region DNA binding	glomerular visceral epithelial cell differentiation;negative regulation of transcription, DNA-templated	cell junction;cell projection;COP9 signalosome;cytoplasm;growth cone;membrane;nuclear speck;nucleus;plasma membrane		2	2	2	16.4	16.4	16.4	22.086	0	110.37	784740000	15	+	2.89502	0.00479699	0.756223	3.24645	Q91XV3	Q91XV3	Brain acid soluble protein 1	Basp1
26.5408	26.8954	27.0977	27.0442	27.7033	27.8067	27.4003	27.6899			3-hydroxyisobutyrate dehydrogenase activity;NAD binding;oxidoreductase activity;phosphogluconate dehydrogenase (decarboxylating) activity	branched-chain amino acid catabolic process;oxidation-reduction process;valine catabolic process	mitochondrion	Branched-chain amino acid catabolism;Metabolism;Metabolism of amino acids and derivatives	10	10	10	37.6	37.6	37.6	35.44	0	115.68	1830700000	71	+	2.58656	0.00672956	0.755522	2.9888	Q99L13	Q99L13	3-hydroxyisobutyrate dehydrogenase, mitochondrial	Hibadh
26.9131	27.0741	27.0171	27.0134	27.7021	27.6795	27.7633	27.8823			molecular_function	cell adhesion;phagocytosis;positive regulation of protein exit from endoplasmic reticulum;positive regulation of protein localization to cell surface;regulation of intracellular pH;response to hypoxia;vacuolar proton-transporting V-type ATPase complex assembly	early endosome;endosome;Golgi apparatus;integral component of membrane;membrane		8	8	8	16.2	16.2	16.2	74.692	0	64.254	1776200000	47	+	4.95849	0	0.752398	4.81002	Q8BH24	Q8BH24	Transmembrane 9 superfamily member 4	Tm9sf4
26.5174	26.3979	26.6503	26.5926	27.3522	26.5458	27.5244	27.7437			molecular_function;structural constituent of ribosome	biological_process;translation	cytoplasm;cytosolic large ribosomal subunit;intracellular;ribosome	Metabolism of RNA;Nonsense Mediated Decay (NMD) enhanced by the Exon Junction Complex (EJC);Nonsense-Mediated Decay (NMD)	4	4	4	24.5	24.5	24.5	12.441	0	6.968	1289200000	19	+	1.51703	0.0170811	0.751968	2.05018	P83882;A0A0A6YW33	P83882	60S ribosomal protein L36a	Rpl36a
25.0627	25.2645	25.277	25.3298	26.2371	26.0784	25.9916	25.632			5S rRNA binding;RNA binding;thiosulfate sulfurtransferase activity;transferase activity	epithelial cell differentiation;rRNA import into mitochondrion;rRNA transport	mitochondrial inner membrane;mitochondrial matrix;mitochondrion	Degradation of cysteine and homocysteine;Metabolism;Metabolism of amino acids and derivatives;Sulfur amino acid metabolism	3	3	3	14.8	14.8	14.8	33.466	0	26.067	512620000	14	+	2.75067	0.00676389	0.751275	3.11847	P52196	P52196	Thiosulfate sulfurtransferase	Tst
26.8	26.601	26.9607	27.2838	27.2824	27.524	28.0904	27.7309			fibronectin binding;growth factor binding;insulin-like growth factor binding;insulin-like growth factor I binding;insulin-like growth factor II binding	aging;cellular response to cAMP;cellular response to organic cyclic compound;female pregnancy;glucose homeostasis;glucose metabolic process;hair follicle morphogenesis;intracellular signal transduction;lung alveolus development;mammary gland involution;negative regulation of cell migration;negative regulation of growth;negative regulation of insulin-like growth factor receptor signaling pathway;n…	extracellular region;insulin-like growth factor binding protein complex;insulin-like growth factor ternary complex;intracellular	Metabolism of proteins;Post-translational protein modification;Post-translational protein phosphorylation;Regulation of Insulin-like Growth Factor (IGF) transport and uptake by Insulin-like Growth Factor Binding Proteins (IGFBPs)	6	6	6	18.1	18.1	18.1	30.372	0	19.33	1909300000	24	+	1.80157	0.0109541	0.745537	2.30222	Q07079	Q07079	Insulin-like growth factor-binding protein 5	Igfbp5
24.4325	24.0146	24.1787	24.1666	24.6085	24.2413	26.0626	24.8445			methyltransferase activity;protein C-terminal carboxyl O-methyltransferase activity;protein C-terminal leucine carboxyl O-methyltransferase activity;protein methyltransferase activity;transferase activity	C-terminal protein methylation;methylation;negative regulation of protein complex assembly;protein methylation;regulation of apoptotic process;regulation of glucose metabolic process;regulation of mitotic cell cycle spindle assembly checkpoint	cytosol	Cell Cycle;Cell Cycle, Mitotic;Cyclin A/B1/B2 associated events during G2/M transition;G2/M Transition;Mitotic G2-G2/M phases	3	3	3	8.4	8.4	8.4	38.192	0	5.1475	263990000	6	+	0.934805	0.0490394	0.741091	1.47075	A2RTH5;A0A0U1RNF2	A2RTH5;A0A0U1RNF2		Lcmt1
27.7815	27.6626	27.6684	27.5461	28.4583	28.2514	28.2674	28.6088			acetylglucosaminyltransferase activity;protein xylosyltransferase activity;transferase activity;transferase activity, transferring glycosyl groups	cellular response to heat;chondroitin sulfate biosynthetic process;glycosaminoglycan biosynthetic process;heparan sulfate proteoglycan biosynthetic process	endoplasmic reticulum;endoplasmic reticulum membrane;Golgi apparatus;Golgi membrane;integral component of membrane;membrane	A tetrasaccharide linker sequence is required for GAG synthesis;Chondroitin sulfate/dermatan sulfate metabolism;Glycosaminoglycan metabolism;Heparan sulfate/heparin (HS-GAG) metabolism;Metabolism;Metabolism of carbohydrates	14	14	14	16.9	16.9	16.9	107.23	0	63.345	2750500000	62	+	3.53568	0.0026	0.731784	3.70307	F8VPK6;Q811B1	F8VPK6;Q811B1	Xylosyltransferase 1	Xylt1
26.8641	27.2789	27.29	27.4597	28.1101	28.1134	27.6945	27.8961			acyl-CoA dehydrogenase activity;flavin adenine dinucleotide binding;isovaleryl-CoA dehydrogenase activity;oxidoreductase activity;oxidoreductase activity, acting on the CH-CH group of donors	fatty acid beta-oxidation using acyl-CoA dehydrogenase;leucine catabolic process;oxidation-reduction process	mitochondrial matrix;mitochondrial membrane;mitochondrion;nucleoplasm	Branched-chain amino acid catabolism;Metabolism;Metabolism of amino acids and derivatives	9	9	9	21.5	21.5	21.5	46.325	0	26.236	2021400000	34	+	2.39739	0.00763265	0.730367	2.7932	Q9JHI5	Q9JHI5	Isovaleryl-CoA dehydrogenase, mitochondrial	Ivd
27.884	27.9837	28.2145	27.9583	28.8021	28.4398	28.8355	28.8712			RNA binding;structural constituent of ribosome	translation	cytosol;cytosolic large ribosomal subunit;endoplasmic reticulum;intracellular;nucleolus;ribosome	Metabolism of RNA;Nonsense Mediated Decay (NMD) enhanced by the Exon Junction Complex (EJC);Nonsense-Mediated Decay (NMD)	8	8	8	36.5	36.5	36.5	24.305	0	19.218	3587000000	37	+	2.98317	0.00483333	0.727057	3.26151	P47963;A0A140T8K8	P47963;A0A140T8K8	60S ribosomal protein L13	Rpl13
25.4265	25.5418	25.6253	25.8156	26.4117	26.2575	26.441	26.2059			alpha-catenin binding;ankyrin binding;beta-catenin binding;cadherin binding;calcium ion binding;cell adhesion molecule binding;cytoskeletal protein binding;gamma-catenin binding;GTPase activating protein binding;identical protein binding;metal ion binding;protein binding;protein domain specific binding;protein phosphatase binding	adherens junction organization;bicellular tight junction assembly;calcium-dependent cell-cell adhesion via plasma membrane cell adhesion molecules;cell adhesion;cell-cell adhesion;cellular response to amino acid stimulus;cellular response to indole-3-methanol;cellular response to lithium ion;cochlea development;decidualization;embryo implantation;epithelial cell morphogenesis;homophilic cell adhe…	actin cytoskeleton;adherens junction;apical junction complex;apical part of cell;axon;axon terminus;basolateral plasma membrane;catenin complex;cell junction;cell periphery;cell surface;cell-cell adherens junction;cell-cell junction;cortical actin cytoskeleton;cytoplasm;cytoplasmic side of plasma membrane;endosome;flotillin complex;Golgi apparatus;integral component of membrane;lamellipodium;late…	Adherens junctions interactions;Apoptosis;Apoptotic cleavage of cell adhesion proteins;Apoptotic cleavage of cellular proteins;Apoptotic execution phase;Cell junction organization;Cell-Cell communication;Cell-cell junction organization;Degradation of the extracellular matrix;Extracellular matrix organization;Integrin cell surface interactions;Programmed Cell Death;RHO GTPase Effectors;RHO GTPases…	3	3	3	3.1	3.1	3.1	98.283	0	4.885	683940000	13	+	3.45902	0.004	0.726731	3.63154	A0A0R4IZW5;P09803	A0A0R4IZW5;P09803	Cadherin-1;E-Cad/CTF1;E-Cad/CTF2;E-Cad/CTF3	Cdh1
33.6988	33.6253	33.5949	33.6581	34.3882	34.4481	34.2668	34.3796			calcium ion binding;collagen V binding;extracellular matrix binding;fibrinogen binding;fibroblast growth factor binding;fibronectin binding;heparin binding;integrin binding;laminin binding;low-density lipoprotein particle binding;phosphatidylserine binding;protein binding;transforming growth factor beta binding	activation of MAPK activity;behavioral response to pain;blood vessel morphogenesis;cell adhesion;cell cycle arrest;cell migration;cellular response to growth factor stimulus;cellular response to nitric oxide;cellular response to tumor necrosis factor;chronic inflammatory response;endocardial cushion development;engulfment of apoptotic cell;extracellular matrix organization;growth plate cartilage …	cell surface;cytoplasm;endoplasmic reticulum;external side of plasma membrane;extracellular matrix;extracellular region;extracellular space;fibrinogen complex;platelet alpha granule;sarcoplasmic reticulum;secretory granule	Extracellular matrix organization;Hemostasis;Integrin cell surface interactions;Metabolism of proteins;O-glycosylation of TSR domain-containing proteins;O-linked glycosylation;Platelet activation, signaling and aggregation;Platelet degranulation;Post-translational protein modification;Response to elevated platelet cytosolic Ca2+;Signal Transduction;Signaling by PDGF;Signaling by Receptor Tyrosine…	63	63	62	55.5	55.5	54.9	129.69	0	323.31	189440000000	967	+	5.50629	0	0.726393	5.04707	Q80YQ1;P35441;CON__Q28194	Q80YQ1;P35441	Thrombospondin-1	Thbs1
26.3483	26.2753	25.9608	26.1407	26.7679	26.9295	27.0559	26.8704			catalytic activity;hydrolase activity;metal ion binding;metalloendopeptidase activity;metallopeptidase activity;peptidase activity;zinc ion binding	protein processing involved in protein targeting to mitochondrion;proteolysis	membrane;mitochondrial inner membrane;mitochondrial matrix;mitochondrion	Mitochondrial calcium ion transport;Processing of SMDT1;Transport of small molecules	13	13	13	33.6	33.6	33.6	58.278	0	59.541	973640000	45	+	3.35734	0.00366355	0.724682	3.54847	Q9DC61;A2AIW9	Q9DC61;A2AIW9	Mitochondrial-processing peptidase subunit alpha	Pmpca
28.0684	28.5133	28.4482	28.306	29.0991	29.0346	29.1372	28.9572			5-formyltetrahydrofolate cyclo-ligase activity;angiostatin binding;ATPase binding;ATPase inhibitor activity;calmodulin binding;enzyme binding;protein binding;protein homodimerization activity	erythrocyte differentiation;folic acid-containing compound biosynthetic process;heme biosynthetic process;mitochondrial depolarization;negative regulation of ATPase activity;negative regulation of endothelial cell proliferation;negative regulation of hydrolase activity;positive regulation of autophagy of mitochondrion in response to mitochondrial depolarization;positive regulation of mitochondria…	cell surface;mitochondrial proton-transporting ATP synthase complex;mitochondrion		6	6	6	50	50	50	8.7887	0	39.26	4332900000	35	+	3.30932	0.00391071	0.723029	3.50756	E9PV44;O35143	E9PV44;O35143	ATPase inhibitor, mitochondrial	Atpif1
30.4477	30.4627	30.6053	30.5561	31.3162	31.1613	31.3535	31.1115			ATP binding;chaperone binding;metal ion binding;unfolded protein binding	chaperone cofactor-dependent protein refolding;protein folding;response to unfolded protein	cytoplasm;mitochondrial matrix;mitochondrion		9	9	9	75.5	75.5	75.5	10.963	0	62.472	19853000000	87	+	4.30764	0	0.71769	4.22771	Q64433	Q64433	10 kDa heat shock protein, mitochondrial	Hspe1
26.822	27.321	27.0973	27.3173	27.9232	27.7688	27.8665	27.8451			oxidoreductase activity;pyrroline-5-carboxylate reductase activity	cellular amino acid biosynthetic process;cellular response to oxidative stress;L-proline biosynthetic process;oxidation-reduction process;proline biosynthetic process	cytoplasm;mitochondrion	Amino acid synthesis and interconversion (transamination);Metabolism;Metabolism of amino acids and derivatives	15	11	11	58.1	44.4	44.4	33.659	0	56.942	2149500000	65	+	2.94649	0.00535252	0.711514	3.20133	Q922Q4	Q922Q4	Pyrroline-5-carboxylate reductase 2	Pycr2
25.2459	25.2269	25.2399	25.6694	26.4913	25.3751	26.1971	26.1625			molecular_function	biological_process;protein transport	cellular_component;endosome;endosome membrane;integral component of membrane;membrane	Cellular responses to external stimuli;Macroautophagy	2	2	2	10.1	10.1	10.1	19.478	0.00063412	3.9433	548030000	10	+	1.45599	0.0211024	0.710945	1.96334	Q9JIG8;A0A140LJ36	Q9JIG8;A0A140LJ36	PRA1 family protein 2	Praf2
27.9841	28.3244	28.2465	28.2503	28.9503	28.5798	28.9984	29.118			RNA binding;structural constituent of ribosome;translation regulator activity	embryonic brain development;multicellular organism development;negative regulation of apoptotic process;negative regulation of transcription by RNA polymerase II;regulation of translation;ribosomal large subunit assembly;spermatogenesis;translation	cytoplasm;cytosol;cytosolic large ribosomal subunit;endoplasmic reticulum;integral component of membrane;intracellular;membrane;nucleus;polysome;protein-containing complex;ribosome;smooth endoplasmic reticulum	Metabolism of RNA;Nonsense Mediated Decay (NMD) enhanced by the Exon Junction Complex (EJC);Nonsense-Mediated Decay (NMD)	12	12	12	50	50	50	24.604	0	43.701	4711000000	129	+	2.67376	0.0066875	0.710299	2.98473	Q6ZWV3;I7HLV2;P86048;A0A1B0GXC3	Q6ZWV3;I7HLV2;P86048	60S ribosomal protein L10;60S ribosomal protein L10-like	Rpl10;Rpl10l
23.6334	23.8592	NaN	23.8395	24.1578	NaN	25.1798	24.1206			amyloid-beta binding;apolipoprotein A-I binding;apolipoprotein binding;high-density lipoprotein particle binding;high-density lipoprotein particle receptor activity;lipopolysaccharide binding;lipopolysaccharide receptor activity;low-density lipoprotein particle binding;phosphatidylserine binding;protein homodimerization activity	adhesion of symbiont to host;androgen biosynthetic process;blood vessel endothelial cell migration;cholesterol catabolic process;cholesterol efflux;cholesterol homeostasis;cholesterol import;cholesterol transport;detection of lipopolysaccharide;endothelial cell proliferation;high-density lipoprotein particle clearance;high-density lipoprotein particle remodeling;intestinal absorption;lipid transp…	caveola;cell surface;cytoplasm;integral component of membrane;integral component of plasma membrane;intracellular membrane-bounded organelle;membrane;microvillus membrane;plasma membrane	Binding and Uptake of Ligands by Scavenger Receptors;HDL clearance;Plasma lipoprotein assembly, remodeling, and clearance;Plasma lipoprotein clearance;Scavenging by Class B Receptors;Transport of small molecules;Vesicle-mediated transport	3	3	3	5.7	5.7	5.7	56.242	0	5.3395	173130000	7	+	0.934761	0.0495602	0.708661	1.55937	D3Z2V4;Q61009	D3Z2V4;Q61009	Scavenger receptor class B member 1	Scarb1
24.7266	24.9177	25.4659	25.0323	25.8117	25.7691	25.7432	25.6411			alpha-1,3-mannosyltransferase activity;calcium-dependent protein binding;GDP-Man:Man1GlcNAc2-PP-Dol alpha-1,3-mannosyltransferase activity;GDP-Man:Man2GlcNAc2-PP-dolichol alpha-1,6-mannosyltransferase activity;protein heterodimerization activity;protein N-terminus binding;transferase activity;transferase activity, transferring glycosyl groups	dolichol-linked oligosaccharide biosynthetic process;mannosylation;oligosaccharide-lipid intermediate biosynthetic process;protein glycosylation;protein glycosylation in endoplasmic reticulum;response to calcium ion	actin cytoskeleton;cytoplasm;cytosol;endoplasmic reticulum membrane;integral component of membrane;membrane;nucleus;perinuclear region of cytoplasm	Asparagine N-linked glycosylation;Biosynthesis of the N-glycan precursor (dolichol lipid-linked oligosaccharide, LLO) and transfer to a nascent protein;Metabolism of proteins;Post-translational protein modification	6	6	6	20.5	20.5	20.5	47.404	0	19.421	521590000	23	+	2.3346	0.00764762	0.70565	2.70556	Q9DBE8;F6RBY3	Q9DBE8;F6RBY3	Alpha-1,3/1,6-mannosyltransferase ALG2	Alg2
25.7431	25.4537	25.5452	25.3735	26.3797	25.8256	26.3544	26.3768			metal ion binding;protein binding	biological_process;vesicle-mediated transport	Golgi apparatus;integral component of membrane;membrane		4	4	4	16.5	16.5	16.5	34.155	0	10.32	647850000	24	+	2.37243	0.00726214	0.705257	2.73556	Q9DB43;E0CX79;E0CXR3;E0CZD9;E0CXM9;E0CXA3	Q9DB43;E0CX79;E0CXR3;E0CZD9;E0CXM9;E0CXA3	Zinc finger protein-like 1	Zfpl1
26.4652	26.6975	26.7353	26.668	27.4241	27.3106	27.2642	27.3732			arylesterase activity;hydrolase activity, acting on ester bonds;strictosidine synthase activity	biosynthetic process	cell surface;endoplasmic reticulum;integral component of membrane;membrane		8	8	8	29.2	29.2	29.2	46.434	0	18.316	1414900000	36	+	4.24968	0.000830769	0.70149	4.13138	Q9D7N9	Q9D7N9	Adipocyte plasma membrane-associated protein	Apmap
28.2586	28.2641	28.2096	28.2236	28.8497	28.8425	29.1304	28.9304			ATP binding;formate-tetrahydrofolate ligase activity;ligase activity;methenyltetrahydrofolate cyclohydrolase activity;methylenetetrahydrofolate dehydrogenase (NADP+) activity;nucleotide binding;protein homodimerization activity	10-formyltetrahydrofolate biosynthetic process;embryonic neurocranium morphogenesis;embryonic viscerocranium morphogenesis;folic acid-containing compound metabolic process;formate metabolic process;neural tube closure;one-carbon metabolic process;oxidation-reduction process;purine nucleobase biosynthetic process;tetrahydrofolate interconversion;tetrahydrofolate metabolic process	mitochondrion	Metabolism;Metabolism of folate and pterines;Metabolism of vitamins and cofactors;Metabolism of water-soluble vitamins and cofactors	32	31	31	37.6	36.8	36.8	105.73	0	91.124	4026500000	125	+	4.29203	0.000857143	0.699258	4.15247	Q3V3R1	Q3V3R1	Monofunctional C1-tetrahydrofolate synthase, mitochondrial	Mthfd1l
28.0897	28.5066	28.5857	28.3016	29.136	28.7409	29.0381	29.3626			structural constituent of ribosome	rRNA processing;translation	cytoplasm;cytoplasmic side of rough endoplasmic reticulum membrane;cytosol;cytosolic large ribosomal subunit;endoplasmic reticulum;intracellular;large ribosomal subunit;ribosome;rough endoplasmic reticulum	Metabolism of RNA;Nonsense Mediated Decay (NMD) enhanced by the Exon Junction Complex (EJC);Nonsense-Mediated Decay (NMD)	9	9	9	51.5	51.5	51.5	15.798	0	70.922	4532200000	82	+	2.19848	0.00773391	0.698513	2.58498	P61358;A2A4Q0	P61358	60S ribosomal protein L27	Rpl27
26.4578	26.5694	26.4922	26.6442	27.3724	27.146	27.1267	27.2769			hydrolase activity		cytoplasm;mitochondrion	Biological oxidations;Metabolism;Phase I - Functionalization of compounds	9	9	9	34.7	34.7	34.7	32.851	0	31.214	1287900000	48	+	4.15597	0.000771429	0.689614	4.02662	Q8R164	Q8R164	Valacyclovir hydrolase	Bphl
28.2725	28.2641	28.3442	28.3819	29.0661	28.9435	28.9603	29.0445			antioxidant activity;cysteine-type endopeptidase inhibitor activity involved in apoptotic process;identical protein binding;kinase binding;oxidoreductase activity;peroxidase activity;peroxiredoxin activity;protein C-terminus binding;protein kinase binding;thioredoxin peroxidase activity	apoptotic process;cell redox homeostasis;cellular oxidant detoxification;cellular response to oxidative stress;cellular response to reactive oxygen species;hydrogen peroxide catabolic process;maternal placenta development;mitochondrion organization;myeloid cell differentiation;negative regulation of apoptotic process;negative regulation of cysteine-type endopeptidase activity involved in apoptoti…	cytoplasm;cytosol;early endosome;endosome;IkappaB kinase complex;mitochondrion;myelin sheath;protein-containing complex	Cellular responses to external stimuli;Cellular responses to stress;Detoxification of Reactive Oxygen Species	9	9	9	42.8	42.8	42.8	28.127	0	63.455	4220000000	84	+	5.50454	0	0.687947	4.85745	P20108	P20108	Thioredoxin-dependent peroxide reductase, mitochondrial	Prdx3
30.5043	30.3638	30.4038	30.4412	31.1428	30.8229	31.2912	31.175			actin binding;actin filament binding;cadherin binding;drug binding;protein binding;protein binding, bridging	actin cytoskeleton organization;actin filament bundle assembly;actin filament organization;anatomical structure morphogenesis;cell migration;cell motility;cell-cell junction assembly;establishment of apical/basal cell polarity;establishment or maintenance of cell polarity;microspike assembly;positive regulation of extracellular matrix disassembly;positive regulation of filopodium assembly;positiv…	actin cytoskeleton;cell junction;cell projection;cell projection membrane;cell-cell junction;cytoplasm;cytoskeleton;cytosol;filamentous actin;filopodium;growth cone;invadopodium;lamellipodium;microspike;microvillus;myelin sheath;podosome;ruffle;stress fiber		27	27	27	55	55	55	54.507	0	233.96	18201000000	189	+	3.19957	0.004304	0.679718	3.32245	Q61553;A0A0G2JDU7;F7BDR1	Q61553;A0A0G2JDU7	Fascin	Fscn1
29.9415	30.2686	30.2726	30.1065	30.8098	30.6199	30.9172	30.9612			5S rRNA binding;RNA binding;structural constituent of ribosome	cellular response to interleukin-4;ribosomal large subunit assembly;translation	cytoplasm;cytosol;cytosolic large ribosomal subunit;intracellular;nucleolus;nucleus;protein-containing complex;ribosome	Metabolism of RNA;Nonsense Mediated Decay (NMD) enhanced by the Exon Junction Complex (EJC);Nonsense-Mediated Decay (NMD)	22	22	22	56.3	56.3	56.3	46.109	0	221.25	15975000000	167	+	3.0944	0.00476119	0.679711	3.24515	P27659;A0A087WQK0;A0A087WNS0;Q9CQ09;E9PWZ3	P27659	60S ribosomal protein L3	Rpl3
27.5524	27.8426	27.6651	27.5694	28.3688	28.2733	28.3081	28.3913			catalytic activity;hydrolase activity;hydrolase activity, acting on glycosyl bonds;mannosyl-oligosaccharide glucosidase activity	metabolic process;oligosaccharide metabolic process	endoplasmic reticulum;endoplasmic reticulum membrane;integral component of membrane;membrane	Asparagine N-linked glycosylation;Metabolism of proteins;N-glycan trimming in the ER and Calnexin/Calreticulin cycle;Post-translational protein modification	15	15	15	21.8	21.8	21.8	91.83	0	86.552	2666200000	62	+	4.09356	0.00075	0.67798	3.945	Q80UM7	Q80UM7	Mannosyl-oligosaccharide glucosidase	Mogs
24.4827	24.557	24.5365	24.9004	25.4576	24.9854	25.4121	25.3243			alanine-glyoxylate transaminase activity;catalytic activity;identical protein binding;lyase activity;pyridoxal phosphate binding;transaminase activity;transferase activity	biological_process	mitochondrion	Collagen degradation;Degradation of the extracellular matrix;Extracellular matrix organization;Histidine, lysine, phenylalanine, tyrosine, proline and tryptophan catabolism;Lysine catabolism;Metabolism;Metabolism of amino acids and derivatives	4	4	4	10.9	10.9	10.9	51.965	0	9.8166	326740000	12	+	2.48995	0.00748	0.675728	2.78116	Q8R1K4;F8WHK6	Q8R1K4	5-phosphohydroxy-L-lysine phospho-lyase	Phykpl
27.745	27.6061	27.5536	27.3135	28.075	27.8749	28.462	28.5078			structural constituent of ribosome	maturation of SSU-rRNA from tricistronic rRNA transcript (SSU-rRNA, 5.8S rRNA, LSU-rRNA);translation	cytoplasm;cytosol;cytosolic small ribosomal subunit;endoplasmic reticulum;intracellular;membrane;ribonucleoprotein complex;ribosome		8	8	8	38.9	38.9	38.9	24.205	0	112.67	2477700000	41	+	2.04958	0.00800763	0.67535	2.43356	P62242	P62242	40S ribosomal protein S8	Rps8
23.9948	24.1466	23.9525	NaN	24.5561	NaN	25.1763	24.3842			molecular_function	mitochondrion organization	integral component of membrane;integral component of mitochondrial inner membrane;membrane;mitochondrial inner membrane;mitochondrion		2	2	2	13.6	13.6	13.6	19.808	0	5.4003	199550000	8	+	1.27688	0.0266546	0.674252	1.93932	E9Q933;Q8BK08;Z4YN74	E9Q933;Q8BK08;Z4YN74	Transmembrane protein 11, mitochondrial	Tmem11
28.2052	28.15	28.0952	28.2113	28.8786	28.696	29.0027	28.7646			aminoacyl-tRNA ligase activity;ATP binding;cysteine-tRNA ligase activity;ligase activity;metal ion binding;nucleotide binding;protein homodimerization activity;tRNA binding	cysteinyl-tRNA aminoacylation;translation;tRNA aminoacylation for protein translation	cytoplasm;cytosol		21	21	21	28.5	28.5	28.5	94.859	0	63.303	3775800000	86	+	4.04104	0.00126582	0.670012	3.88307	Q9ER72	Q9ER72	Cysteine--tRNA ligase, cytoplasmic	Cars
25.4608	25.1328	25.1605	25.184	25.8201	26.1549	25.9517	25.6804			catalytic activity;hydrolase activity;nucleotide binding	apoptotic process;lipid metabolic process;negative regulation of peptidyl-lysine acetylation;steroid biosynthetic process	mitochondrion;nucleolus		4	4	4	34.4	34.4	34.4	17.32	0	26.297	495300000	22	+	2.72828	0.00678788	0.667224	2.94678	Q9D0S9	Q9D0S9	Histidine triad nucleotide-binding protein 2, mitochondrial	Hint2
26.8048	26.955	27.0674	26.7929	27.4862	27.3223	27.866	27.6033			oxidoreductase activity;oxidoreductase activity, acting on the CH-CH group of donors;very-long-chain enoyl-CoA reductase activity	fatty acid biosynthetic process;fatty acid elongation;fatty acid metabolic process;lipid metabolic process;oxidation-reduction process;steroid biosynthetic process;very long-chain fatty acid biosynthetic process	cytoplasm;endoplasmic reticulum;endoplasmic reticulum membrane;integral component of endoplasmic reticulum membrane;integral component of membrane;membrane	Fatty acid metabolism;Fatty acyl-CoA biosynthesis;Metabolism;Metabolism of lipids;Synthesis of very long-chain fatty acyl-CoAs	8	8	8	21.8	21.8	21.8	36.09	0	14.355	1569200000	27	+	2.62749	0.00747486	0.664435	2.86588	Q9CY27;G3UWE1;Q52L67;A0A1D5RLH3;A0A1D5RLB4;Q3TAN8	Q9CY27;G3UWE1;Q52L67	Very-long-chain enoyl-CoA reductase	Tecr
25.8591	26.0589	26.2639	26.4972	26.7016	26.5697	26.9496	27.1149			cytokine activity;signaling receptor binding	inflammatory response;neutrophil chemotaxis;positive regulation of cytokine production involved in inflammatory response;regulation of signaling receptor activity	extracellular region;extracellular space		4	4	4	30.6	30.6	30.6	20.309	0	14.93	1117500000	31	+	1.95336	0.0110145	0.664141	2.34179	Q9QXT6	Q9QXT6	Interleukin-17B	Il17b
26.9461	26.6064	26.754	26.9519	27.3717	27.2261	27.7844	27.5217			actin binding;cadherin binding;profilin binding;protein binding;SH3 domain binding	actin cytoskeleton organization;actin polymerization or depolymerization;axon guidance;neural tube closure;positive regulation of actin filament polymerization;protein homotetramerization	bicellular tight junction;cell junction;cell projection;cytoplasm;cytoskeleton;cytosol;filopodium;filopodium membrane;focal adhesion;lamellipodium;lamellipodium membrane;membrane;plasma membrane	Axon guidance;Cell junction organization;Cell-Cell communication;Cell-extracellular matrix interactions;Developmental Biology;Signaling by ROBO receptors	9	9	9	35.7	35.7	35.7	39.666	0	79.328	1470500000	25	+	2.40897	0.00753991	0.661353	2.69486	P70460	P70460	Vasodilator-stimulated phosphoprotein	Vasp
25.035	25.0015	25.0564	24.8741	25.4784	25.8185	25.5446	25.7655			aminoacyl-tRNA editing activity;aminoacyl-tRNA ligase activity;ATP binding;isoleucine-tRNA ligase activity;ligase activity;nucleotide binding;tRNA binding	aminoacyl-tRNA metabolism involved in translational fidelity;isoleucyl-tRNA aminoacylation;translation;tRNA aminoacylation for protein translation	cytoplasm;cytosol;mitochondrial matrix;mitochondrion		7	7	7	10.4	10.4	10.4	112.8	0	46.155	418350000	19	+	3.42312	0.00467826	0.66	3.43193	Q8BIJ6;E9PWN2;E9PWN3	Q8BIJ6;E9PWN2	Isoleucine--tRNA ligase, mitochondrial	Iars2
26.9838	NaN	26.6241	NaN	27.734	27.3562	27.0568	27.6889			integrin binding	biomineral tissue development;bone mineralization;cell adhesion;cellular response to growth factor stimulus;extracellular matrix organization;ossification;positive regulation of cell adhesion	extracellular matrix;extracellular region;extracellular space;vesicle	Extracellular matrix organization;Integrin cell surface interactions	2	2	2	6.2	6.2	6.2	35.734	0	8.4718	1367000000	26	+	1.17644	0.033375	0.655021	1.81054	Q61711	Q61711	Bone sialoprotein 2	Ibsp
29.0162	29.3013	29.1365	29.2128	29.8269	29.7345	29.8625	29.8621			molecular_function	biological_process	mitochondrion		10	10	10	56	56	56	28.09	0	148.67	7716700000	105	+	4.16087	0.0012987	0.654786	3.90846	Q9D172;A0A1W2P7B6;A0A1W2P870	Q9D172;A0A1W2P7B6	ES1 protein homolog, mitochondrial	D10Jhu81e
29.5092	29.642	29.6703	29.6445	30.3109	30.1663	30.2694	30.3246			acetyl-CoA C-acetyltransferase activity;carbon-carbon lyase activity;catalytic activity;coenzyme binding;ligase activity, forming carbon-carbon bonds;metal ion binding;protein homodimerization activity;transferase activity;transferase activity, transferring acyl groups;transferase activity, transferring acyl groups other than amino-acyl groups	acetyl-CoA biosynthetic process;acetyl-CoA catabolic process;adipose tissue development;brain development;coenzyme A biosynthetic process;coenzyme A metabolic process;fatty acid beta-oxidation;isoleucine catabolic process;ketone body catabolic process;liver development;metabolic process;metanephric proximal convoluted tubule development;propionyl-CoA biosynthetic process;protein homooligomerizati…	mitochondrial inner membrane;mitochondrial matrix;mitochondrion	Branched-chain amino acid catabolism;Ketone body metabolism;Metabolism;Metabolism of amino acids and derivatives;Metabolism of lipids;Synthesis of Ketone Bodies;Utilization of Ketone Bodies	17	17	17	52.6	52.6	52.6	44.816	0	323.31	10715000000	160	+	4.84788	0	0.651308	4.31254	Q8QZT1	Q8QZT1	Acetyl-CoA acetyltransferase, mitochondrial	Acat1
30.1034	30.241	30.1503	30.1047	30.8201	30.6455	30.9541	30.7767			electron transfer activity;flavin adenine dinucleotide binding;oxidoreductase activity;protein binding	electron transport chain;fatty acid beta-oxidation using acyl-CoA dehydrogenase;oxidation-reduction process	mitochondrial electron transfer flavoprotein complex;mitochondrial matrix;mitochondrion	Metabolism;Respiratory electron transport;Respiratory electron transport, ATP synthesis by chemiosmotic coupling, and heat production by uncoupling proteins.;The citric acid (TCA) cycle and respiratory electron transport	18	18	18	67.6	67.6	67.6	35.009	0	214.35	16027000000	178	+	4.00497	0.00117647	0.64924	3.78921	Q99LC5	Q99LC5	Electron transfer flavoprotein subunit alpha, mitochondrial	Etfa
29.1203	28.6564	28.843	29.407	29.7943	29.557	29.3073	29.9632			identical protein binding	cellular triglyceride homeostasis;glucose homeostasis;negative regulation of gene expression;negative regulation of gluconeogenesis;negative regulation of inflammatory response;negative regulation of interleukin-6 secretion;negative regulation of monocyte chemotactic protein-1 production;negative regulation of NIK/NF-kappaB signaling;positive regulation of adiponectin secretion;positive regulatio…	cell;collagen trimer;extracellular region;extracellular space		5	5	5	16.3	16.3	16.3	34.984	0	34.887	7227600000	41	+	1.61013	0.01744	0.648755	2.04345	D3YZ61;Q9ES30	D3YZ61;Q9ES30	Complement C1q tumor necrosis factor-related protein 3	C1qtnf3
23.8411	24.3582	24.1556	24.4023	25.1084	24.667	24.5996	24.9757			signal transducer activity	behavioral fear response;G-protein coupled receptor signaling pathway;locomotory behavior;receptor guanylyl cyclase signaling pathway;regulation of adenylate cyclase activity;signal transduction	heterotrimeric G-protein complex;membrane;plasma membrane	Activation of G protein gated Potassium channels;Activation of GABAB receptors;Activation of kainate receptors upon glutamate binding;ADP signalling through P2Y purinoceptor 1;ADP signalling through P2Y purinoceptor 12;Adrenaline,noradrenaline inhibits insulin secretion;Aquaporin-mediated transport;Beta-catenin independent WNT signaling;Ca2+ pathway;Chaperonin-mediated protein folding;Class B/2 (…	2	2	2	33.3	33.3	33.3	7.6108	0	5.4454	237960000	13	+	1.98099	0.0110949	0.648408	2.34377	G3X9Q2;Q61016;D3Z483	G3X9Q2;Q61016;D3Z483	Guanine nucleotide-binding protein subunit gamma;Guanine nucleotide-binding protein G(I)/G(S)/G(O) subunit gamma-7	Gng7
27.6132	27.5804	27.658	27.6084	28.1376	28.2204	28.351	28.3401			aminoacyl-tRNA editing activity;aminoacyl-tRNA ligase activity;ATP binding;glutamine-tRNA ligase activity;GTPase activator activity;leucine-tRNA ligase activity;ligase activity;nucleotide binding;valine-tRNA ligase activity	aminoacyl-tRNA metabolism involved in translational fidelity;cellular response to amino acid starvation;cellular response to amino acid stimulus;cellular response to leucine;cellular response to leucine starvation;glutaminyl-tRNA aminoacylation;leucyl-tRNA aminoacylation;negative regulation of autophagy;positive regulation of GTPase activity;positive regulation of TORC1 signaling;protein targetin…	aminoacyl-tRNA synthetase multienzyme complex;cytoplasm;cytosol;endomembrane system;endoplasmic reticulum;lysosome;nuclear body		26	26	26	27.4	27.4	27.4	134.19	0	99.89	2573000000	107	+	4.71393	0	0.647264	4.21732	Q8BMJ2	Q8BMJ2	Leucine--tRNA ligase, cytoplasmic	Lars
25.1128	25.3847	25.2318	25.2425	25.8899	25.7618	25.9869	25.9156			coproporphyrinogen oxidase activity;identical protein binding;oxidoreductase activity;protein homodimerization activity;sodium:potassium-exchanging ATPase activity;structural constituent of eye lens	establishment or maintenance of transmembrane electrochemical gradient;heme biosynthetic process;oxidation-reduction process;porphyrin-containing compound biosynthetic process;potassium ion transport;protoporphyrinogen IX biosynthetic process;response to arsenic-containing substance;response to inorganic substance;response to insecticide;response to iron ion;response to lead ion;response to methy…	cytosol;membrane;mitochondrial inner membrane;mitochondrial intermembrane space;mitochondrion	Heme biosynthesis;Metabolism;Metabolism of porphyrins	9	9	9	22.1	22.1	22.1	49.714	0	23.609	509980000	31	+	3.94142	0.0017907	0.645651	3.73618	P36552	P36552	Oxygen-dependent coproporphyrinogen-III oxidase, mitochondrial	Cpox
28.9874	29.2828	29.0716	29.0992	29.7835	29.6646	29.8458	29.7249			electron transfer activity;nucleotide binding	electron transport chain;fatty acid beta-oxidation using acyl-CoA dehydrogenase;oxidation-reduction process	cytosol;mitochondrial electron transfer flavoprotein complex;mitochondrial matrix;mitochondrion	Metabolism;Metabolism of proteins;Post-translational protein modification;Protein methylation;Respiratory electron transport;Respiratory electron transport, ATP synthesis by chemiosmotic coupling, and heat production by uncoupling proteins.;The citric acid (TCA) cycle and respiratory electron transport	13	13	13	53.7	53.7	53.7	27.623	0	114.42	7331300000	145	+	3.91788	0.00177011	0.64445	3.717	Q9DCW4;A0A0U1RNP5;A0A0N4SVE0;A0A0U1RNR3;A0A0N4SWE9;A0A0U1RNK9;A0A0U1RQB4	Q9DCW4;A0A0U1RNP5;A0A0N4SVE0;A0A0U1RNR3;A0A0N4SWE9	Electron transfer flavoprotein subunit beta	Etfb
25.1619	24.9964	25.4498	25.2421	26.0055	25.3995	26.0747	25.8946			cadherin binding	cell differentiation;multicellular organism development;nervous system development	cytoplasm		4	3	3	11	9.3	9.3	48.063	0	24.207	481140000	18	+	1.90195	0.0112082	0.631042	2.2592	Q91VK1	Q91VK1	Basic leucine zipper and W2 domain-containing protein 2	Bzw2
25.4031	25.4903	25.5834	25.5002	26.0413	26.1917	26.3879	25.8759			microtubule binding;protein domain specific binding;protein kinase binding;Rac GTPase binding;small GTPase binding	activation of GTPase activity;cell cycle;cell division;chromosome passenger complex localization to kinetochore;establishment of protein localization;focal adhesion assembly;integrin-mediated signaling pathway;negative regulation of focal adhesion assembly;negative regulation of GTPase activity;negative regulation of substrate adhesion-dependent cell spreading;positive regulation of attachment of…	chromosome;chromosome, centromeric core domain;chromosome, centromeric region;cytoplasm;cytoskeleton;early endosome membrane;membrane;microtubule;midbody;mitotic spindle midzone;nucleolus;nucleus;plasma membrane;spindle	Amplification of signal from unattached kinetochores via a MAD2 inhibitory signal;Amplification of signal from the kinetochores;Cell Cycle;Cell Cycle Checkpoints;Cell Cycle, Mitotic;M Phase;Mitotic Anaphase;Mitotic Metaphase and Anaphase;Mitotic Prometaphase;Mitotic Spindle Checkpoint;Resolution of Sister Chromatid Cohesion;RHO GTPase Effectors;RHO GTPases Activate Formins;Separation of Sister Ch…	8	8	8	19.2	19.2	19.2	55.983	0	23.014	581940000	19	+	2.80905	0.00670659	0.629937	2.92885	Q8BK67;A2AWQ2	Q8BK67	Protein RCC2	Rcc2
25.7849	25.927	25.9769	25.9624	26.3799	26.5574	26.4583	26.7742			acetoacetate-CoA ligase activity;ATP binding;butyrate-CoA ligase activity;catalytic activity;ligase activity;nucleotide binding	adipose tissue development;cellular response to cholesterol;cellular response to glucose stimulus;cellular response to testosterone stimulus;fatty acid metabolic process;lipid metabolic process;liver development;metabolic process;positive regulation of insulin secretion;response to drug;response to ethanol;response to nutrient;response to oleic acid;response to organic cyclic compound;response to…	cytoplasm;cytosol	Ketone body metabolism;Metabolism;Metabolism of lipids;Synthesis of Ketone Bodies	9	9	9	12.5	12.5	12.5	75.199	0	15.605	780060000	28	+	3.22128	0.0053913	0.629663	3.21289	Q9D2R0	Q9D2R0	Acetoacetyl-CoA synthetase	Aacs
NaN	22.6407	22.6547	22.4552	23.1794	NaN	23.2463	NaN			molecular_function	biological_process	mitochondrion		2	2	2	20.1	20.1	20.1	22.753	0	7.0308	59609000	9	+	2.26794	0.00753975	0.62931	3.37066	Q3SXD3;E0CYK6	Q3SXD3;E0CYK6	HD domain-containing protein 2	Hddc2
23.9001	23.7909	23.8118	24.0201	24.3035	24.7024	NaN	NaN			high-affinity glutamate transmembrane transporter activity;L-glutamate transmembrane transporter activity;symporter activity	L-glutamate transmembrane transport;mitochondrial transport;transmembrane transport	integral component of membrane;membrane;mitochondrial inner membrane;mitochondrion	Organic anion transporters;SLC-mediated transmembrane transport;Transport of inorganic cations/anions and amino acids/oligopeptides;Transport of small molecules	3	3	3	12.2	12.2	12.2	20.894	0.00063072	3.8512	163620000	7	+	1.89448	0.0110584	0.622223	2.53912	A0A0J9YTY6;E9PV90;E9PY45;Q9D6M3;E9Q6M6;Q9DB41;V9GWS2;Q80X52;A0A0J9YVJ3;E9Q579	A0A0J9YTY6;E9PV90;E9PY45;Q9D6M3;E9Q6M6;Q9DB41	Mitochondrial glutamate carrier 1;Mitochondrial glutamate carrier 2	Slc25a22;Slc25a18
26.5128	26.8171	27.0519	26.9537	27.2323	27.5565	27.4791	27.5535			branched-chain-amino-acid transaminase activity;catalytic activity;L-isoleucine transaminase activity;L-leucine transaminase activity;L-valine transaminase activity;transaminase activity;transferase activity	branched-chain amino acid biosynthetic process;branched-chain amino acid catabolic process;branched-chain amino acid metabolic process;cellular amino acid biosynthetic process;leucine biosynthetic process;metabolic process;valine biosynthetic process	cytoplasm;cytosol;mitochondrion	Branched-chain amino acid catabolism;Metabolism;Metabolism of amino acids and derivatives	6	6	6	16.3	16.3	16.3	49.9	0	40.436	1473200000	40	+	2.35767	0.00780087	0.621469	2.58885	Q8CBC8;P24288;E9Q4K3;B2KFA8;B2KFA9;A0A0N4SV61	Q8CBC8;P24288;E9Q4K3;B2KFA8	Branched-chain-amino-acid aminotransferase;Branched-chain-amino-acid aminotransferase, cytosolic	Bcat1
24.7361	24.62	24.4713	24.5851	24.9974	25.116	25.2182	25.5487			ligand-dependent nuclear receptor binding;oxidoreductase activity;trans-2-enoyl-CoA reductase (NADPH) activity	fatty acid biosynthetic process;fatty acid metabolic process;lipid metabolic process;oxidation-reduction process	cytosol;mitochondrion;nucleus	Beta oxidation of decanoyl-CoA to octanoyl-CoA-CoA;Fatty acid metabolism;Metabolism;Metabolism of lipids;Mitochondrial Fatty Acid Beta-Oxidation;mitochondrial fatty acid beta-oxidation of saturated fatty acids	2	2	2	7	7	7	40.342	0	11.136	310750000	10	+	2.49209	0.00782569	0.61695	2.67774	Q9DCS3;A2A845	Q9DCS3;A2A845	Trans-2-enoyl-CoA reductase, mitochondrial	Mecr
27.0148	26.8727	27.0721	27.2053	27.4786	27.3641	28.3995	27.3873				cartilage condensation;cartilage development;chondrocyte development;collagen fibril organization;embryonic skeletal system morphogenesis;heart morphogenesis;inner ear morphogenesis;proteoglycan metabolic process;skeletal system morphogenesis;tendon development;ventricular cardiac muscle tissue morphogenesis	collagen trimer;extracellular matrix		17	2	2	36	3.4	3.4	61.644	0	19.041	1715100000	16	+	1.26651	0.0292626	0.616156	1.72127	E9PVT8	E9PVT8		Col11a1
27.7771	27.5562	27.6238	27.6424	28.2541	27.9683	28.2839	28.5483			protein binding		integral component of membrane;membrane	Glycerophospholipid biosynthesis;Immune System;Innate Immune System;Metabolism;Metabolism of lipids;Neutrophil degranulation;Phospholipid metabolism;SLC-mediated transmembrane transport;Synthesis of PC;Transport of bile salts and organic acids, metal ions and amine compounds;Transport of small molecules	10	10	10	12.6	12.6	12.6	80.109	0	18.756	2567200000	40	+	2.53233	0.00757547	0.613804	2.70036	Q8BY89;A0A1L1SVG6;A0A1L1SU40	Q8BY89;A0A1L1SVG6	Choline transporter-like protein 2	Slc44a2
25.7942	25.7418	25.6751	25.6487	26.1968	26.3101	26.396	26.4055			histone binding;protein binding;protein transporter activity;Ran GTPase binding;SMAD binding	innate immune response;intracellular protein transport;protein import into nucleus;protein transport;signal transduction	cytoplasm;cytosol;intracellular;nuclear envelope;nucleoplasm;nucleus		12	12	12	16.5	16.5	16.5	119.49	0	61.041	664120000	30	+	4.34716	0.00121951	0.61215	3.86065	Q9EPL8;A0A140LHD0	Q9EPL8	Importin-7	Ipo7
23.6846	24.1348	24.1142	24.1602	24.517	25.067	24.5359	24.4222			acetylpyruvate hydrolase activity;acylpyruvate hydrolase activity;catalytic activity;fumarylpyruvate hydrolase activity;hydrolase activity;lyase activity;metal ion binding;oxaloacetate decarboxylase activity	metabolic process	cytoplasm;cytosol;mitochondrial inner membrane;mitochondrion;nucleoplasm	Citric acid cycle (TCA cycle);Metabolism;Pyruvate metabolism and Citric Acid (TCA) cycle;The citric acid (TCA) cycle and respiratory electron transport	5	5	5	28.2	28.2	28.2	25.172	0	12.331	209260000	15	+	1.79152	0.013784	0.612072	2.14916	Q8R0F8	Q8R0F8	Acylpyruvase FAHD1, mitochondrial	Fahd1
26.3813	26.2705	25.6773	26.0941	26.8897	25.9688	27.2844	26.727			molecular_function	biological_process	cellular_component;integral component of membrane;membrane		3	3	3	10	10	10	27.292	0	22.31	1034900000	16	+	0.995366	0.0489719	0.61166	1.47025	A0A0A0MQD4;Q8K201	A0A0A0MQD4;Q8K201	Keratinocyte-associated transmembrane protein 2	9530068E07Rik;Kct2
25.8357	25.9666	25.8182	25.8161	26.5475	26.1115	26.5283	26.6889			RNA binding;structural constituent of ribosome	cytoplasmic translation;translation	cytoplasm;cytosol;cytosolic large ribosomal subunit;endoplasmic reticulum;intracellular;nucleolus;polysomal ribosome;ribosome;rough endoplasmic reticulum	Metabolism of RNA;Nonsense Mediated Decay (NMD) enhanced by the Exon Junction Complex (EJC);Nonsense-Mediated Decay (NMD)	4	4	4	32.7	32.7	32.7	18.101	0	54.38	742200000	32	+	2.48136	0.00771946	0.609868	2.65672	A0A1B0GQU8;P35980;A0A1B0GSF7;A0A1B0GSS8;A0A1B0GSA8;A0A1B0GRZ3;A0A1B0GS28	A0A1B0GQU8;P35980;A0A1B0GSF7;A0A1B0GSS8;A0A1B0GSA8	60S ribosomal protein L18	Rpl18
27.7586	28.7187	28.4296	28.5268	28.8049	28.7644	28.9856	29.3159			protein binding;RNA binding;rRNA binding;structural constituent of ribosome	biological_process;ribosomal large subunit assembly;translation	cytosolic large ribosomal subunit;intracellular;nucleus;ribosome;TORC2 complex	Metabolism of RNA;Nonsense Mediated Decay (NMD) enhanced by the Exon Junction Complex (EJC);Nonsense-Mediated Decay (NMD)	7	7	7	42.9	42.9	42.9	17.698	0	22.379	4330500000	54	+	1.33254	0.0268684	0.609247	1.77284	A0A140T8M7;P62751;D3YTY6	A0A140T8M7;P62751	60S ribosomal protein L23a	Rpl23a
25.3591	25.1973	25.5118	25.7192	25.9975	26.039	26.0487	26.1317			protein binding	'de novo' posttranslational protein folding	endoplasmic reticulum;endoplasmic reticulum lumen		4	4	4	30.9	30.9	30.9	17.731	0	23.238	557970000	29	+	2.73572	0.00758947	0.607369	2.82898	A0A0R4J0K1;Q9ERR7;A0A0G2JEF3;A0A1C7ZMY4	A0A0R4J0K1;Q9ERR7	15 kDa selenoprotein	2015-09-01
26.4686	26.6352	26.7154	26.5929	27.1474	27.1953	27.2388	27.2535				cell adhesion	extracellular region;extracellular space	Hemostasis;Platelet activation, signaling and aggregation;Platelet degranulation;Response to elevated platelet cytosolic Ca2+	8	8	8	25	25	25	45.614	0	26.62	1233100000	50	+	4.39758	0.00123457	0.605729	3.86343	Q6GU68;A0A1L1STF4	Q6GU68;A0A1L1STF4	Immunoglobulin superfamily containing leucine-rich repeat protein	Islr
27.7216	27.6287	27.7662	27.7876	28.1662	28.2105	28.5494	28.4005			2 iron, 2 sulfur cluster binding;3 iron, 4 sulfur cluster binding;4 iron, 4 sulfur cluster binding;electron transfer activity;iron-sulfur cluster binding;metal ion binding;oxidoreductase activity;succinate dehydrogenase (ubiquinone) activity;ubiquinone binding	aerobic respiration;oxidation-reduction process;respiratory electron transport chain;succinate metabolic process;tricarboxylic acid cycle	membrane;mitochondrial inner membrane;mitochondrial respiratory chain complex II, succinate dehydrogenase complex (ubiquinone);mitochondrion;nucleoplasm;plasma membrane;respiratory chain complex II	Citric acid cycle (TCA cycle);Metabolism;Pyruvate metabolism and Citric Acid (TCA) cycle;The citric acid (TCA) cycle and respiratory electron transport	11	11	11	36.2	36.2	36.2	31.814	0	29.909	2636800000	57	+	3.1465	0.00671724	0.60563	3.10032	Q9CQA3	Q9CQA3	Succinate dehydrogenase [ubiquinone] iron-sulfur subunit, mitochondrial	Sdhb
26.0384	26.122	26.2904	26.1053	26.6645	26.8658	26.7144	26.7197			ATP binding;CTP synthase activity;identical protein binding;ligase activity;nucleotide binding	B cell proliferation;CTP biosynthetic process;'de novo' CTP biosynthetic process;glutamine metabolic process;immune system process;pyrimidine nucleotide biosynthetic process;T cell proliferation		Interconversion of nucleotide di- and triphosphates;Metabolism;Metabolism of nucleotides	9	9	7	17.8	17.8	13.4	66.682	0	31.662	900860000	36	+	3.90383	0.00380583	0.602089	3.56368	P70698	P70698	CTP synthase 1	Ctps1
29.3294	29.3378	29.0828	29.2054	29.7792	29.7116	29.9473	29.9256			3-oxoacid CoA-transferase activity;CoA-transferase activity;protein homodimerization activity;transferase activity	adipose tissue development;brain development;cellular ketone body metabolic process;heart development;ketone body catabolic process;ketone catabolic process;metabolic process;positive regulation of insulin secretion involved in cellular response to glucose stimulus;response to activity;response to drug;response to ethanol;response to hormone;response to nutrient;response to starvation	mitochondrial matrix;mitochondrion;nucleoplasm	Ketone body metabolism;Metabolism;Metabolism of lipids;Utilization of Ketone Bodies	18	18	18	48.8	48.8	48.8	55.988	0	323.31	9088500000	196	+	3.46017	0.00420312	0.602068	3.29175	Q9D0K2;Q3UJQ9	Q9D0K2;Q3UJQ9	Succinyl-CoA:3-ketoacid coenzyme A transferase 1, mitochondrial;Succinyl-CoA:3-ketoacid-coenzyme A transferase	Oxct1
25.2497	24.9397	25.3611	25.304	25.9979	25.9193	25.6401	25.7019			cation binding;exonuclease activity;hydrolase activity;metal ion binding;nuclease activity;nucleic acid binding;poly(A)-specific ribonuclease activity;protein binding;protein kinase binding;RNA binding	mRNA catabolic process;ncRNA deadenylation;nuclear-transcribed mRNA catabolic process, nonsense-mediated decay;nuclear-transcribed mRNA poly(A) tail shortening;positive regulation of telomerase activity;positive regulation of telomere maintenance via telomerase;regulation of telomerase RNA localization to Cajal body;RNA phosphodiester bond hydrolysis, exonucleolytic;telomerase RNA stabilization	cytoplasm;nucleolus;nucleus	KSRP (KHSRP) binds and destabilizes mRNA;Metabolism of RNA;Regulation of mRNA stability by proteins that bind AU-rich elements	4	4	4	6.4	6.4	6.4	71.588	0	11.189	474590000	11	+	2.49096	0.00776889	0.601173	2.6468	A0A0R4J0P6;Q8VDG3	A0A0R4J0P6;Q8VDG3	Poly(A)-specific ribonuclease PARN	Parn
29.9537	30.3086	30.376	30.4312	30.8315	30.7133	30.9749	30.9484			mRNA 5'-UTR binding;protein binding;RNA binding;structural constituent of ribosome	cellular response to gamma radiation;cellular response to ionizing radiation;cellular response to UV;cytoplasmic translation;DNA damage response, signal transduction by p53 class mediator resulting in cell cycle arrest;positive regulation of DNA damage response, signal transduction by p53 class mediator resulting in transcription of p21 class mediator;positive regulation of intrinsic apoptotic si…	cytoplasm;cytosolic large ribosomal subunit;cytosolic ribosome;intracellular;large ribosomal subunit;nucleolus;nucleoplasm;ribonucleoprotein complex;ribosome	Metabolism of RNA;Nonsense Mediated Decay (NMD) enhanced by the Exon Junction Complex (EJC);Nonsense-Mediated Decay (NMD)	8	8	8	44.1	44.1	44.1	17.258	0	48.973	16687000000	65	+	2.55384	0.00786175	0.599657	2.68753	P61255;B1ARA3;B1ARA5	P61255;B1ARA3;B1ARA5	60S ribosomal protein L26	Rpl26
28.7189	28.6225	28.5617	28.6485	29.2229	29.1246	29.3082	29.2933			carboxylic acid binding;catalytic activity;L-aspartate:2-oxoglutarate aminotransferase activity;L-cysteine:2-oxoglutarate aminotransferase activity;phosphatidylserine decarboxylase activity;pyridoxal phosphate binding;transaminase activity;transferase activity	2-oxoglutarate metabolic process;aspartate biosynthetic process;aspartate catabolic process;aspartate metabolic process;biosynthetic process;cellular amino acid biosynthetic process;cellular amino acid metabolic process;cellular response to insulin stimulus;cellular response to mechanical stimulus;dicarboxylic acid metabolic process;fatty acid homeostasis;glutamate catabolic process to 2-oxogluta…	axon terminus;cytoplasm;cytosol;lysosome;mitochondrion;nucleoplasm	Amino acid synthesis and interconversion (transamination);Gluconeogenesis;Glucose metabolism;Metabolism;Metabolism of amino acids and derivatives;Metabolism of carbohydrates	20	20	20	60.8	60.8	60.8	46.247	0	158.44	5089900000	112	+	4.5406	0.00133333	0.599334	3.91572	P05201;F7ALS6	P05201	Aspartate aminotransferase, cytoplasmic	Got1
26.1225	26.1869	25.6531	26.2087	26.334	26.8196	26.6695	26.7427			protein binding	Golgi organization;positive regulation of organelle organization	endoplasmic reticulum;endoplasmic reticulum membrane;endoplasmic reticulum-Golgi intermediate compartment;endoplasmic reticulum-Golgi intermediate compartment membrane;Golgi apparatus;Golgi membrane;integral component of membrane;membrane	COPI-dependent Golgi-to-ER retrograde traffic;Golgi-to-ER retrograde transport;Immune System;Innate Immune System;Intra-Golgi and retrograde Golgi-to-ER traffic;Membrane Trafficking;Neutrophil degranulation;Vesicle-mediated transport	4	4	4	18.2	18.2	18.2	30.381	0	93.593	1419000000	69	+	1.91129	0.0121993	0.598635	2.22327	Q64310;E0CXD9;F7CH13	Q64310;E0CXD9;F7CH13	Surfeit locus protein 4	Surf4
25.0236	25.525	25.5968	25.5271	25.9992	25.7444	26.0322	26.2772			RNA binding;structural constituent of ribosome	cytoplasmic translation;translation	cytosol;cytosolic large ribosomal subunit;endoplasmic reticulum;intracellular;large ribosomal subunit;ribosome		3	3	3	22.3	22.3	22.3	16.605	0	9.5017	542770000	20	+	1.8752	0.0131897	0.59514	2.19134	P14115	P14115	60S ribosomal protein L27a	Rpl27a
29.4713	29.7047	29.6123	29.4726	30.1965	30.2113	30.1446	30.087			electron transfer activity;flavin adenine dinucleotide binding;oxidoreductase activity;oxidoreductase activity, acting on the CH-CH group of donors;succinate dehydrogenase (ubiquinone) activity;succinate dehydrogenase activity	anaerobic respiration;electron transport chain;mitochondrial electron transport, succinate to ubiquinone;nervous system development;oxidation-reduction process;respiratory electron transport chain;succinate metabolic process;tricarboxylic acid cycle	membrane;mitochondrial inner membrane;mitochondrial respiratory chain complex II, succinate dehydrogenase complex (ubiquinone);mitochondrion;myelin sheath;nucleolus;plasma membrane succinate dehydrogenase complex	Citric acid cycle (TCA cycle);Metabolism;Pyruvate metabolism and Citric Acid (TCA) cycle;The citric acid (TCA) cycle and respiratory electron transport	25	25	25	46.8	46.8	46.8	72.585	0	292.44	10228000000	177	+	4.06936	0.00408333	0.594621	3.63358	Q8K2B3	Q8K2B3	Succinate dehydrogenase [ubiquinone] flavoprotein subunit, mitochondrial	Sdha
29.2709	29.446	29.4251	29.2773	29.8311	29.9954	30.0096	29.9534			RNA binding;structural constituent of ribosome	cytoplasmic translation;maturation of SSU-rRNA;ribosomal small subunit assembly;ribosomal small subunit biogenesis;ribosome biogenesis;rRNA processing;translation	cytoplasm;cytoplasmic side of rough endoplasmic reticulum membrane;cytosol;cytosolic small ribosomal subunit;endoplasmic reticulum;intracellular;polysomal ribosome;ribosome;rough endoplasmic reticulum	Activation of the mRNA upon binding of the cap-binding complex and eIFs, and subsequent binding to 43S;Cap-dependent Translation Initiation;Eukaryotic Translation Initiation;Formation of a pool of free 40S subunits;Formation of the ternary complex, and subsequently, the 43S complex;L13a-mediated translational silencing of Ceruloplasmin expression;Metabolism of proteins;Metabolism of RNA;Nonsense …	5	5	5	69.6	69.6	69.6	6.3442	0	62.295	10282000000	76	+	4.12734	0.00417021	0.592522	3.65877	G3UYV7;P62858;J3QNN8	G3UYV7;P62858	40S ribosomal protein S28	Rps28
28.0283	28.1454	28.0952	27.9178	28.6218	28.4891	28.8033	28.6356			adenylate kinase activity;ATP binding;kinase activity;nucleobase-containing compound kinase activity;nucleotide binding;phosphotransferase activity, phosphate group as acceptor;transferase activity	ADP biosynthetic process;nucleobase-containing compound metabolic process;nucleotide phosphorylation;phosphorylation	mitochondrial inner membrane;mitochondrial intermembrane space;mitochondrion;sperm flagellum;sperm mitochondrial sheath	Interconversion of nucleotide di- and triphosphates;Metabolism;Metabolism of nucleotides	12	12	12	52.3	52.3	52.3	26.468	0	82.748	4047100000	102	+	3.46949	0.00487023	0.590803	3.26352	Q9WTP6;F7BP55	Q9WTP6	Adenylate kinase 2, mitochondrial;Adenylate kinase 2, mitochondrial, N-terminally processed	Ak2
25.4964	25.4748	25.5855	25.5003	25.8876	25.9178	26.2008	26.4112			structural molecule activity	intracellular protein transport;intra-Golgi vesicle-mediated transport;protein transport;vesicle-mediated transport	COPI vesicle coat;COPI-coated vesicle membrane;cytoplasm;cytoplasmic vesicle;cytosol;Golgi apparatus;Golgi membrane;membrane;membrane coat	Asparagine N-linked glycosylation;COPI-dependent Golgi-to-ER retrograde traffic;COPI-mediated anterograde transport;ER to Golgi Anterograde Transport;Golgi-to-ER retrograde transport;Intra-Golgi and retrograde Golgi-to-ER traffic;Membrane Trafficking;Metabolism of proteins;Post-translational protein modification;Transport to the Golgi and subsequent modification;Vesicle-mediated transport	12	9	9	19.4	15.2	15.2	97.679	0	67.801	576240000	33	+	2.4603	0.0076	0.590104	2.60401	Q9QXK3	Q9QXK3	Coatomer subunit gamma-2	Copg2
26.0891	26.2014	26.0569	26.5264	26.76	26.9946	26.8494	26.6106			3-hydroxyisobutyryl-CoA hydrolase activity;hydrolase activity	branched-chain amino acid catabolic process;valine catabolic process	mitochondrion	Branched-chain amino acid catabolism;Metabolism;Metabolism of amino acids and derivatives	9	9	9	27	27	27	43.037	0	53.286	942510000	34	+	2.32404	0.0079187	0.585229	2.50037	Q8QZS1;E0CX19	Q8QZS1;E0CX19	3-hydroxyisobutyryl-CoA hydrolase, mitochondrial	Hibch
27.169	27.6416	27.7568	27.3592	28.2096	27.7371	28.1092	28.2034			cadherin binding;RNA binding;structural constituent of ribosome	ribosome biogenesis;translation	cytoplasm;cytosol;cytosolic large ribosomal subunit;endoplasmic reticulum;intracellular;mitochondrion;ribosome	Metabolism of RNA;Nonsense Mediated Decay (NMD) enhanced by the Exon Junction Complex (EJC);Nonsense-Mediated Decay (NMD)	5	5	5	29.1	29.1	29.1	13.293	0	9.7556	2264600000	25	+	1.8121	0.01475	0.583177	2.12787	Q9D1R9;A0A0G2JGY8;A0A0G2JEY6;D3YWC0	Q9D1R9;A0A0G2JGY8;A0A0G2JEY6	60S ribosomal protein L34	Rpl34
27.7595	28.3959	28.4169	28.3572	28.9976	28.3079	28.9968	28.9583			cytokine activity;mRNA binding;structural constituent of ribosome	cellular response to interferon-gamma;homeostatic process;lung morphogenesis;macrophage chemotaxis;negative regulation of formation of translation preinitiation complex;negative regulation of translation;regulation of signaling receptor activity;regulation of translation;response to lipopolysaccharide;translation	cytosolic large ribosomal subunit;GAIT complex;integral component of membrane;large ribosomal subunit;membrane;ribosome	Eukaryotic Translation Initiation;L13a-mediated translational silencing of Ceruloplasmin expression;Metabolism of proteins;Metabolism of RNA;Nonsense Mediated Decay (NMD) enhanced by the Exon Junction Complex (EJC);Nonsense-Mediated Decay (NMD);Translation	8	8	8	37.9	37.9	37.9	23.464	0	19.366	4016200000	30	+	1.34132	0.0277911	0.582772	1.75702	P19253;A0A1B0GSQ6;A0A1B0GTA1;A0A1B0GS68;A0A1B0GSB2;A0A1B0GSC2;A0A1B0GT00;A0A140T8K2;A0A1B0GQW6;A0A1B0GRH1;A0A1B0GSF0;A0A1B0GSJ2;A0A1B0GSL5	P19253;A0A1B0GSQ6;A0A1B0GTA1;A0A1B0GS68;A0A1B0GSB2;A0A1B0GSC2;A0A1B0GT00;A0A140T8K2	60S ribosomal protein L13a	Rpl13a
25.2258	25.292	25.5424	25.6113	25.9642	26.0228	26.0177	25.9964			hydrolase activity	metabolic process	mitochondrion		8	8	8	31.1	31.1	31.1	28.027	0	12.698	557590000	30	+	3.0704	0.00677215	0.582419	2.99024	Q9CYW4	Q9CYW4	Haloacid dehalogenase-like hydrolase domain-containing protein 3	Hdhd3
27.7851	27.4376	27.6851	27.8127	28.3583	28.3537	28.1695	28.1587			identical protein binding;low-density lipoprotein particle receptor binding;protein binding	mesoderm development;phagocytosis;positive regulation of skeletal muscle acetylcholine-gated channel clustering;protein folding;protein localization to cell surface;Wnt signaling pathway	endoplasmic reticulum;plasma membrane		7	7	7	29	29	29	25.206	0	34.726	2615300000	31	+	2.89838	0.00721348	0.579907	2.8738	Q9ERE7;D3YVR4;F6SWV4	Q9ERE7;D3YVR4	LDLR chaperone MESD	Mesdc2
28.1062	28.23	28.1095	28.0378	28.6891	28.4731	28.8519	28.7848			protein binding;protein kinase binding;structural constituent of ribosome	activation-induced cell death of T cells;erythrocyte development;G1/S transition of mitotic cell cycle;gastrulation;glucose homeostasis;mammalian oogenesis stage;mitotic cell cycle;mitotic cell cycle checkpoint;negative regulation of apoptotic process;placenta development;positive regulation of apoptotic process;ribosomal small subunit biogenesis;rRNA processing;T cell differentiation in thymus;T…	cell body;cytoplasm;cytoplasmic ribonucleoprotein granule;cytosol;cytosolic small ribosomal subunit;dendrite;endoplasmic reticulum;intracellular;nucleolus;nucleus;perinuclear region of cytoplasm;polysome;ribosome;small ribosomal subunit	Activation of the mRNA upon binding of the cap-binding complex and eIFs, and subsequent binding to 43S;Cap-dependent Translation Initiation;Eukaryotic Translation Initiation;Formation of a pool of free 40S subunits;Formation of the ternary complex, and subsequently, the 43S complex;L13a-mediated translational silencing of Ceruloplasmin expression;Major pathway of rRNA processing in the nucleolus …	8	8	8	33.3	33.3	33.3	28.68	0	56.666	3509800000	47	+	3.13095	0.00708609	0.578851	3.01887	P62754	P62754	40S ribosomal protein S6	Rps6
25.0991	25.1088	24.9602	25.0034	25.4142	25.4239	25.8771	25.7626			molecular_function	biological_process	mitochondrion		3	3	3	30.6	30.6	30.6	15.601	0	9.488	411990000	12	+	2.46333	0.00770085	0.576606	2.57943	F8WJI3;Q8R3Q6;E9Q4B5	F8WJI3;Q8R3Q6;E9Q4B5	Coiled-coil domain-containing protein 58	Ccdc58
27.7603	27.7568	27.7133	28.4887	28.6231	28.56	28.2135	28.6224				angiogenesis;apoptotic process;negative regulation of apoptotic process;positive regulation of angiogenesis;positive regulation of endothelial cell proliferation;positive regulation of MAPK cascade;positive regulation of phosphatidylinositol 3-kinase signaling;positive regulation of protein kinase B signaling;positive regulation of protein phosphorylation;positive regulation of transcription by R…	endoplasmic reticulum-Golgi intermediate compartment;extracellular region;extracellular space		4	4	4	21.7	21.7	21.7	17.982	0	9.2903	3126000000	23	+	1.46422	0.0235424	0.574982	1.84956	Q9CPT4	Q9CPT4	Myeloid-derived growth factor	Mydgf
24.8677	24.9173	24.756	25.1655	25.4078	25.3719	25.6378	25.5868			choline dehydrogenase activity;flavin adenine dinucleotide binding;oxidoreductase activity;oxidoreductase activity, acting on CH-OH group of donors	glycine betaine biosynthetic process from choline;oxidation-reduction process	membrane;mitochondrial inner membrane;mitochondrion	Choline catabolism;Metabolism;Metabolism of amino acids and derivatives	4	4	4	6.2	6.2	6.2	66.414	0	8.8505	474490000	19	+	2.73597	0.00733333	0.574402	2.75549	Q8BJ64	Q8BJ64	Choline dehydrogenase, mitochondrial	Chdh
27.0571	27.1617	27.0789	27.1715	27.6234	27.6049	27.8484	27.6862			2 iron, 2 sulfur cluster binding;identical protein binding;iron ion binding;iron-sulfur cluster binding;metal ion binding	regulation of cellular respiration	integral component of membrane;intracellular membrane-bounded organelle;membrane;mitochondrial outer membrane;mitochondrion		6	6	6	74.1	74.1	74.1	12.097	0	100.09	1802900000	39	+	4.027	0.00356364	0.573411	3.52991	Q91WS0	Q91WS0	CDGSH iron-sulfur domain-containing protein 1	Cisd1
29.933	30.0628	29.9255	30.0107	30.599	30.536	30.5932	30.4914			amino acid binding;carboxylic acid binding;catalytic activity;enzyme binding;kynurenine-oxoglutarate transaminase activity;L-aspartate:2-oxoglutarate aminotransferase activity;phospholipid binding;protein homodimerization activity;pyridoxal phosphate binding;transaminase activity;transferase activity	2-oxoglutarate metabolic process;aspartate biosynthetic process;aspartate catabolic process;aspartate metabolic process;biosynthetic process;cellular amino acid metabolic process;dicarboxylic acid metabolic process;fatty acid transport;female pregnancy;glutamate catabolic process to 2-oxoglutarate;glutamate catabolic process to aspartate;glutamate metabolic process;lactation;lipid transport;L-kyn…	cell surface;membrane;mitochondrial inner membrane;mitochondrial matrix;mitochondrion;myelin sheath;perikaryon;plasma membrane;protein-containing complex;sarcolemma;T-tubule		22	22	22	54.7	54.7	54.7	47.411	0	254.84	13088000000	172	+	5.03772	0.000782609	0.571937	4.03997	P05202	P05202	Aspartate aminotransferase, mitochondrial	Got2
27.6635	27.8031	27.9774	28.0607	28.3552	28.2902	28.5694	28.5747			protein phosphatase inhibitor activity;protein serine/threonine phosphatase inhibitor activity	behavioral response to cocaine;histone H3-S10 phosphorylation;intracellular signal transduction;locomotory behavior;negative regulation of female receptivity;negative regulation of phosphoprotein phosphatase activity;negative regulation of protein kinase activity;response to amphetamine;response to morphine;signal transduction;transcription, DNA-templated;visual learning	cytoplasm;cytosol;neuronal cell body;nucleus	DARPP-32 events;G alpha (i) signalling events;GPCR downstream signalling;Opioid Signalling;Signal Transduction;Signaling by GPCR	10	10	10	65.5	65.5	65.5	21.78	0	201.39	2941000000	63	+	2.59297	0.00768468	0.571204	2.65469	Q60829	Q60829	Protein phosphatase 1 regulatory subunit 1B	Ppp1r1b
24.8971	25.2746	25.7524	25.5157	26.0627	25.8965	25.7547	25.9984			protein binding;ubiquitin protein ligase binding	autophagosome assembly;autophagy;autophagy of mitochondrion;cellular response to nitrogen starvation;intra-Golgi vesicle-mediated transport;negative regulation of proteasomal protein catabolic process;protein transport	autophagosome;autophagosome membrane;cytoplasm;cytoplasmic vesicle;cytosol;Golgi apparatus;Golgi membrane;intracellular	Cellular responses to external stimuli;Macroautophagy;Membrane Trafficking;Rab regulation of trafficking;TBC/RABGAPs;Vesicle-mediated transport	3	3	2	25.6	25.6	16.2	13.667	0	4.8353	520220000	9	+	1.57521	0.0213084	0.568114	1.92915	P60521	P60521	Gamma-aminobutyric acid receptor-associated protein-like 2	Gabarapl2
23.1937	23.0069	23.0488	NaN	23.6041	23.5983	24.0128	23.3842			dioxygenase activity;iron ion binding;metal ion binding;oxidoreductase activity;oxidoreductase activity, acting on single donors with incorporation of molecular oxygen, incorporation of two atoms of oxygen;trimethyllysine dioxygenase activity	carnitine biosynthetic process;negative regulation of oxidoreductase activity;oxidation-reduction process	mitochondrial matrix;mitochondrion	Branched-chain amino acid catabolism;Carnitine synthesis;Metabolism;Metabolism of amino acids and derivatives	2	2	2	5.5	5.5	5.5	49.609	0.0043103	2.6717	100900000	4	+	1.75668	0.0163585	0.566718	2.15905	Q91ZE0	Q91ZE0	Trimethyllysine dioxygenase, mitochondrial	Tmlhe
27.8584	27.9578	27.8836	27.7304	28.4149	28.3643	28.4453	28.4679			catalytic activity;enoyl-CoA hydratase activity;lyase activity	fatty acid beta-oxidation;fatty acid metabolic process;lipid metabolic process;metabolic process	mitochondrial matrix;mitochondrion	Beta oxidation of butanoyl-CoA to acetyl-CoA;Beta oxidation of decanoyl-CoA to octanoyl-CoA-CoA;Beta oxidation of hexanoyl-CoA to butanoyl-CoA;Beta oxidation of lauroyl-CoA to decanoyl-CoA-CoA;Beta oxidation of octanoyl-CoA to hexanoyl-CoA;Fatty acid metabolism;Metabolism;Metabolism of lipids;Mitochondrial Fatty Acid Beta-Oxidation;mitochondrial fatty acid beta-oxidation of saturated fatty acids	11	11	11	44.5	44.5	44.5	31.474	0	39.375	2976600000	51	+	4.42758	0.00265909	0.565536	3.71128	Q8BH95	Q8BH95	Enoyl-CoA hydratase, mitochondrial	Echs1
29.4597	29.3854	29.455	28.9615	30.1114	29.6467	29.9147	29.8467			iron ion binding;L-ascorbic acid binding;metal ion binding;oxidoreductase activity;oxidoreductase activity, acting on paired donors, with incorporation or reduction of molecular oxygen;oxidoreductase activity, acting on single donors with incorporation of molecular oxygen, incorporation of two atoms of oxygen;procollagen-proline 4-dioxygenase activity	collagen fibril organization;oxidation-reduction process;peptidyl-proline hydroxylation to 4-hydroxy-L-proline	endoplasmic reticulum;procollagen-proline 4-dioxygenase complex		29	2	2	61.7	3.7	3.7	51.753	0.00032175	4.178	7949700000	17	+	1.99112	0.0122222	0.564435	2.23136	E9Q7B0	E9Q7B0		P4ha1
24.8756	25.0415	25.272	25.2075	25.5598	25.6984	25.7348	25.6543			amyloid-beta binding;carbohydrate binding;protein binding;ubiquitin-protein transferase activity	glycoprotein catabolic process;negative regulation of cell proliferation;protein ubiquitination;regulation of protein ubiquitination;SCF-dependent proteasomal ubiquitin-dependent protein catabolic process;ubiquitin-dependent ERAD pathway;ubiquitin-dependent protein catabolic process	cytoplasm;cytosol;dendritic spine;endoplasmic reticulum;intracellular membrane-bounded organelle;membrane;organelle membrane;SCF ubiquitin ligase complex	Adaptive Immune System;Antigen processing: Ubiquitination & Proteasome degradation;Class I MHC mediated antigen processing & presentation;Immune System;Metabolism of proteins;Neddylation;Post-translational protein modification	3	3	3	13.1	13.1	13.1	33.676	0	13.888	428200000	13	+	2.94795	0.00762637	0.562713	2.86185	Q80UW2	Q80UW2	F-box only protein 2	Fbxo2
25.4383	25.8454	25.8075	25.7035	26.3146	26.4496	26.192	26.0785			ATP binding;catalytic activity;ligase activity;molecular_function;nucleotide binding	biological_process;fatty acid metabolic process;lipid metabolic process;metabolic process	mitochondrion	Fatty acid metabolism;Metabolism;Metabolism of lipids;Mitochondrial Fatty Acid Beta-Oxidation	10	10	10	18.9	18.9	18.9	67.95	0	30.18	683070000	24	+	2.43371	0.00798361	0.559981	2.5261	Q8VCW8	Q8VCW8	Acyl-CoA synthetase family member 2, mitochondrial	Acsf2
25.578	25.7569	25.7014	25.7415	26.1143	26.3283	26.3408	26.2333			molecular_function	biological_process	Golgi apparatus;integral component of membrane;membrane		6	6	6	18.5	18.5	18.5	43.243	0	31.519	643920000	14	+	3.82218	0.00448333	0.559715	3.36598	E9PZJ6;Q6P2L7;A2AR60	E9PZJ6;Q6P2L7;A2AR60	Protein CASC4	Casc4
NaN	23.9696	NaN	23.7473	24.2979	NaN	24.2049	24.7494			heme binding;iron ion binding;metal ion binding;monooxygenase activity;oxidoreductase activity;oxidoreductase activity, acting on paired donors, with incorporation or reduction of molecular oxygen;sterol 14-demethylase activity	cholesterol biosynthetic process;cholesterol biosynthetic process via 24,25-dihydrolanosterol;cholesterol metabolic process;demethylation;lipid metabolic process;oxidation-reduction process;steroid biosynthetic process;steroid metabolic process;sterol biosynthetic process	endoplasmic reticulum;endoplasmic reticulum membrane;integral component of membrane;intracellular membrane-bounded organelle;membrane;organelle membrane;plasma membrane	Biological oxidations;Cholesterol biosynthesis;Cytochrome P450 - arranged by substrate type;Endogenous sterols;Metabolism;Metabolism of lipids;Metabolism of steroids;Phase I - Functionalization of compounds	6	6	6	14.5	14.5	14.5	56.775	0	5.543	146490000	9	+	1.02054	0.0492475	0.55895	1.68186	Q8K0C4	Q8K0C4	Lanosterol 14-alpha demethylase	Cyp51a1
27.7092	28.0053	28.1601	27.907	28.4953	28.4789	28.5641	28.476			cadherin binding;protein binding;ubiquitin protein ligase binding	angiogenesis;axonal fasciculation;cardiac epithelial to mesenchymal transition;cerebral cortex radial glia guided migration;endoplasmic reticulum tubular network formation;endoplasmic reticulum tubular network membrane organization;endoplasmic reticulum tubular network organization;negative regulation of axon extension;negative regulation of cell growth;negative regulation of dendrite extension;n…	axon;cell projection;dendritic growth cone;endoplasmic reticulum;endoplasmic reticulum membrane;endoplasmic reticulum tubular network;endoplasmic reticulum tubular network membrane;integral component of endoplasmic reticulum membrane;integral component of membrane;intracellular;membrane;neuronal cell body;nuclear envelope;postsynaptic density	Axonal growth inhibition (RHOA activation);Death Receptor Signalling;p75 NTR receptor-mediated signalling;p75NTR regulates axonogenesis;Signal Transduction	15	15	15	20.9	20.9	20.9	126.61	0	323.31	3091700000	111	+	2.92971	0.00779459	0.558166	2.83878	Q99P72;Q8BH78;Q8BHF5	Q99P72;Q8BH78;Q8BHF5	Reticulon-4;Reticulon	Rtn4
NaN	23.3612	23.3907	23.4522	24.0334	23.8056	24.0453	23.9504			molecular_function	aerobic respiration;mitochondrial fission	mitochondrion		3	3	3	13.8	13.8	13.8	31.726	0	10.986	128700000	19	+	3.32421	0.00662585	0.557265	3.29586	Q9CWE0;D6RCX5;D3Z0X8;D3YW54	Q9CWE0;D6RCX5;D3Z0X8;D3YW54	Mitochondrial fission regulator 1-like	Mtfr1l
28.4236	28.5788	28.6523	28.607	29.1442	29.1295	29.1244	29.0914			aminoacyl-tRNA ligase activity;ATP binding;ligase activity;nucleotide binding;RNA binding;tRNA binding;tyrosine-tRNA ligase activity	translation;tRNA aminoacylation for protein translation;tyrosyl-tRNA aminoacylation	aminoacyl-tRNA synthetase multienzyme complex;cytoplasm;cytosol;methionyl glutamyl tRNA synthetase complex;nuclear body		24	24	24	41.7	41.7	41.7	63.001	0	76.996	4928300000	113	+	4.46207	0.00257143	0.556959	3.6914	A2A7S7;Q91WQ3;F6VXZ2	A2A7S7;Q91WQ3	Tyrosine--tRNA ligase;Tyrosine--tRNA ligase, cytoplasmic;Tyrosine--tRNA ligase, cytoplasmic, N-terminally processed	Yars
26.3592	26.4846	26.2911	26.108	26.7562	26.5702	26.7888	27.3299				biological_process	endoplasmic reticulum;endoplasmic reticulum membrane;integral component of membrane;membrane;smooth endoplasmic reticulum		2	2	2	7.7	7.7	7.7	23.557	0.0026416	2.9229	1002800000	16	+	1.63963	0.0212754	0.550548	1.95677	Q7M6W1;A3QM89;Q8K0T0	Q7M6W1;A3QM89;Q8K0T0	Reticulon;Reticulon-1	Rtn1
24.6308	24.4565	24.1706	24.4421	25.3594	25.3246	24.5655	24.6442			molecular_function	biological_process	integral component of membrane;membrane;mitochondrial membrane;mitochondrion		5	5	5	28.1	28.1	28.1	29.596	0	15.206	272010000	9	+	1.24152	0.035137	0.548397	1.64327	Q8C3X2	Q8C3X2	Coiled-coil domain-containing protein 90B, mitochondrial	Ccdc90b
23.5161	23.2641	23.3931	23.4904	24.0207	24.0784	23.8228	23.9328			enzyme inhibitor activity;protein binding	actin filament reorganization;cell morphogenesis;negative regulation of catalytic activity;negative regulation of tubulin deacetylation;neuron projection development	cell cortex;cytoplasm;cytoskeleton;microtubule organizing center;site of polarized growth;spindle pole		3	3	3	1	1	1	339.09	0	5.0508	134100000	7	+	3.32802	0.00653691	0.547752	3.04702	E9Q8I9;A0A0J9YUJ6;A0A0J9YUH4;F8VQ05	E9Q8I9	Protein furry homolog	Fry
27.1162	27.1013	27.1453	27.4907	27.8194	27.4477	28.0612	27.7068			actin binding;profilin binding;protein binding;SH3 domain binding;WW domain binding	actin cytoskeleton organization;actin filament organization;actin filament-based movement;actin nucleation;actin polymerization or depolymerization;actin polymerization-dependent cell motility;axon guidance;barbed-end actin filament capping;cell differentiation;cellular response to interferon-gamma;cellular response to leukemia inhibitory factor;multicellular organism development;negative regulat…	actin cytoskeleton;cell junction;cell projection;cytoplasm;cytoskeleton;cytosol;filopodium;focal adhesion;lamellipodium;phagocytic vesicle;plasma membrane;stress fiber;synapse	Axon guidance;Developmental Biology;RHO GTPase Effectors;RHO GTPases Activate Formins;Signal Transduction;Signaling by Rho GTPases;Signaling by ROBO receptors	8	8	8	15.7	15.7	15.7	62.24	0	32.421	1839200000	32	+	1.87085	0.0146784	0.545395	2.11707	E9QKR1;A0A0A6YW06;J3QNM3;E9QKQ9;E9QLZ9;Q03173;A0A0A6YXC8;A0A0A6YVZ6;P70429	E9QKR1;A0A0A6YW06;J3QNM3;E9QKQ9;E9QLZ9;Q03173;A0A0A6YXC8	Protein enabled homolog	Enah
23.3531	23.4315	23.583	23.8381	24.045	23.9971	23.9778	24.3567			metal ion binding;protein binding;protein homodimerization activity	biological_process	endoplasmic reticulum;endoplasmic reticulum lumen	Gamma carboxylation, hypusine formation and arylsulfatase activation;Glycosphingolipid metabolism;Metabolism;Metabolism of lipids;Metabolism of proteins;Post-translational protein modification;Sphingolipid metabolism;The activation of arylsulfatases	4	4	4	14	14	14	34.737	0	15.288	166800000	20	+	2.10298	0.0112912	0.542737	2.27282	Q8BPG6;A0A0J9YUK9;A0A0J9YUF6	Q8BPG6;A0A0J9YUK9;A0A0J9YUF6	Sulfatase-modifying factor 2	Sumf2
24.8128	24.915	24.7191	24.8678	25.1913	25.3337	25.5898	25.3695			acyl-CoA dehydrogenase activity;flavin adenine dinucleotide binding;long-chain-acyl-CoA dehydrogenase activity;medium-chain-acyl-CoA dehydrogenase activity;oxidoreductase activity;oxidoreductase activity, acting on the CH-CH group of donors	long-chain fatty acid metabolic process;medium-chain fatty acid metabolic process;mitochondrial respiratory chain complex I assembly;oxidation-reduction process	dendrite;mitochondrial membrane;mitochondrion;nucleus	Complex I biogenesis;Metabolism;Respiratory electron transport;Respiratory electron transport, ATP synthesis by chemiosmotic coupling, and heat production by uncoupling proteins.;The citric acid (TCA) cycle and respiratory electron transport	7	7	7	16.8	16.8	16.8	68.721	0	42.269	351290000	28	+	2.9617	0.00779167	0.542413	2.81662	Q8JZN5;A0A0G2JDY4;A0A0G2JF25	Q8JZN5	Acyl-CoA dehydrogenase family member 9, mitochondrial	Acad9
31.0888	30.8159	30.5407	30.8139	31.4719	31.447	31.2779	31.2146			cytokine activity;extracellular matrix binding	androgen catabolic process;biomineral tissue development;cell adhesion;cellular response to fluid shear stress;cellular response to leukemia inhibitory factor;cellular response to testosterone stimulus;negative regulation of apoptotic process;neutrophil chemotaxis;ossification;osteoblast differentiation;positive regulation of bone resorption;positive regulation of cell-substrate adhesion;positive…	apical part of cell;cytoplasm;extracellular region;extracellular space;Golgi apparatus	Degradation of the extracellular matrix;Extracellular matrix organization;Integrin cell surface interactions;Metabolism of proteins;Post-translational protein modification;Post-translational protein phosphorylation;Regulation of Insulin-like Growth Factor (IGF) transport and uptake by Insulin-like Growth Factor Binding Proteins (IGFBPs);Signal Transduction;Signaling by PDGF;Signaling by Receptor …	13	13	13	55.3	55.3	55.3	32.587	0	323.31	22343000000	127	+	2.23978	0.0109011	0.538034	2.35518	F8WIP8;P10923;D3Z4N2;D3Z513	F8WIP8;P10923	Osteopontin	Spp1
27.5041	27.5901	27.6931	27.6468	28.4393	28.0802	27.6933	28.3667			GTP binding;GTPase activity;nucleotide binding;translation elongation factor activity	mitochondrial translational elongation;translation;translational elongation	intracellular;mitochondrion	Metabolism of proteins;Mitochondrial translation;Mitochondrial translation elongation;Translation	4	4	4	8.3	8.3	8.3	83.549	0	12.087	2412000000	10	+	1.66434	0.0212241	0.536375	1.95656	Q8K0D5	Q8K0D5	Elongation factor G, mitochondrial	Gfm1
26.5296	26.2868	26.4871	26.2367	27.0837	26.8284	27.1472	26.6211			molecular_function	posttranslational protein targeting to endoplasmic reticulum membrane;protein transport	endoplasmic reticulum;endoplasmic reticulum membrane;integral component of endoplasmic reticulum membrane;integral component of membrane;membrane	IRE1alpha activates chaperones;Metabolism of proteins;Unfolded Protein Response (UPR);XBP1(S) activates chaperone genes	5	5	5	9.3	9.3	9.3	45.58	0	8.5471	1035000000	16	+	2.04268	0.0122895	0.535032	2.21879	Q8BU14	Q8BU14	Translocation protein SEC62	Sec62
NaN	25.906	25.5925	25.5173	26.3065	25.7792	26.6141	26.1094			molecular_function	biological_process	cellular_component;extracellular region		2	2	2	12.7	12.7	12.7	19.448	0	5.5735	583970000	10	+	1.16	0.04118	0.530376	1.6076	Q8BR21	Q8BR21	Protein FAM180A	Fam180a
29.2295	29.0528	29.0661	29.1537	29.6207	29.4798	29.8212	29.7015			aminoacyl-tRNA ligase activity;ATP binding;core promoter sequence-specific DNA binding;DNA binding;ligase activity;nucleotide binding;protein homodimerization activity;serine-tRNA ligase activity	negative regulation of angiogenesis;negative regulation of transcription by RNA polymerase II;negative regulation of vascular endothelial growth factor production;selenocysteinyl-tRNA(Sec) biosynthetic process;seryl-tRNA aminoacylation;translation;tRNA aminoacylation for protein translation	cytoplasm;cytosol;mitochondrion;nucleus		25	25	25	50.4	50.4	50.4	61.166	0	171.93	6893600000	119	+	3.16826	0.00709302	0.530316	2.90258	Q8C483;P26638;A2AFS0;A2AFS1	Q8C483;P26638;A2AFS0	Serine--tRNA ligase, cytoplasmic	Sars
24.2099	NaN	24.8225	24.3844	25.053	24.8049	25.0206	25.121			(3S)-citramalyl-CoA lyase activity;catalytic activity;lyase activity;magnesium ion binding;malate synthase activity;metal ion binding;transferase activity	protein homotrimerization;regulation of cobalamin metabolic process	mitochondrion		4	4	4	16.3	16.3	16.3	37.548	0	13.148	252860000	11	+	1.55038	0.0230109	0.527641	1.93607	Q8R4N0	Q8R4N0	Citrate lyase subunit beta-like protein, mitochondrial	Clybl
21.5553	22.1557	21.8413	NaN	22.3793	22.3314	NaN	22.4155			molecular_function	cellular protein-containing complex localization;cellular response to amino acid starvation;positive regulation of TOR signaling	cell junction;cytosol;GATOR2 complex;lysosomal membrane;lysosome;membrane;nucleoplasm;nucleus		2	2	2	2.6	2.6	2.6	98.334	0.0031875	2.7722	42803000	6	+	1.39691	0.0277326	0.524611	1.90701	Q8VE19	Q8VE19	WD repeat-containing protein mio	Mios
26.1667	26.4224	26.2232	26.1888	26.8053	26.9266	26.6479	26.7124			glutathione peroxidase activity;identical protein binding;oxidoreductase activity;peroxidase activity;phospholipid-hydroperoxide glutathione peroxidase activity	cellular oxidant detoxification;chromatin organization;multicellular organism development;negative regulation of ferroptosis;oxidation-reduction process;protein polymerization;response to oxidative stress;spermatogenesis	cytoplasm;cytosol;mitochondrial inner membrane;mitochondrion;nuclear envelope;nucleoplasm;nucleus;protein-containing complex	Arachidonic acid metabolism;Biosynthesis of aspirin-triggered D-series resolvins;Biosynthesis of DHA-derived SPMs;Biosynthesis of D-series resolvins;Biosynthesis of EPA-derived SPMs;Biosynthesis of E-series 18(R)-resolvins;Biosynthesis of E-series 18(S)-resolvins;Biosynthesis of specialized proresolving mediators (SPMs);Fatty acid metabolism;Metabolism;Metabolism of lipids;Synthesis of 12-eicosat…	6	6	6	24.5	24.5	24.5	29.146	0	10.978	936760000	18	+	3.09375	0.00775269	0.522765	2.83795	F7A8H6;O70325;Q91XR9;S4R1E5	F7A8H6;O70325;Q91XR9;S4R1E5	Phospholipid hydroperoxide glutathione peroxidase, mitochondrial;Phospholipid hydroperoxide glutathione peroxidase, nuclear;Glutathione peroxidase	Gpx4
27.4496	27.5122	27.4188	27.4003	28.0702	27.8088	27.9819	28.0103			catalytic activity;dodecenoyl-CoA delta-isomerase activity;enoyl-CoA hydratase activity;isomerase activity	fatty acid beta-oxidation;fatty acid metabolic process;lipid metabolic process;metabolic process	mitochondrial inner membrane;mitochondrial matrix;mitochondrion	Fatty acid metabolism;Metabolism;Metabolism of lipids;Mitochondrial Fatty Acid Beta-Oxidation;mitochondrial fatty acid beta-oxidation of unsaturated fatty acids	10	10	10	42.6	42.6	42.6	32.25	0	90.694	2254200000	65	+	3.84791	0.00469118	0.522573	3.24106	P42125	P42125	Enoyl-CoA delta isomerase 1, mitochondrial	Eci1
28.8732	28.9091	28.9248	28.9522	29.2511	29.4815	29.5337	29.4806			ATP binding;cadherin binding;carboxy-lyase activity;catalytic activity;identical protein binding;ligase activity;lyase activity;nucleotide binding;phosphoribosylaminoimidazole carboxylase activity;phosphoribosylaminoimidazolesuccinocarboxamide synthase activity	'de novo' IMP biosynthetic process;metabolic process;purine nucleotide biosynthetic process	cytoplasm	Metabolism;Metabolism of nucleotides;Nucleobase biosynthesis;Purine ribonucleoside monophosphate biosynthesis	17	17	17	46.8	46.8	46.8	47.006	0	169.39	6391600000	115	+	3.69158	0.00523944	0.521883	3.15845	Q9DCL9;D3Z6P1;D6RCU8	Q9DCL9	Multifunctional protein ADE2;Phosphoribosylaminoimidazole-succinocarboxamide synthase;Phosphoribosylaminoimidazole carboxylase	Paics
27.8957	27.9601	27.8513	28.0906	28.3767	28.4562	28.6123	28.4333			cadherin binding;eukaryotic initiation factor eIF2 binding;GTP binding;nucleotide binding;translation initiation factor activity	activation of GTPase activity;formation of translation preinitiation complex;regulation of translational initiation;translation;translational initiation	cytoplasm;cytosol;plasma membrane		14	14	14	30.5	30.5	30.5	48.968	0	88.223	3041200000	61	+	3.43207	0.00690323	0.520183	3.01588	P59325	P59325	Eukaryotic translation initiation factor 5	Eif5
28.6147	28.9585	29.0245	28.7853	29.4427	29.171	29.1831	29.6538			RNA binding;rRNA binding;structural constituent of ribosome	translation	cytosolic small ribosomal subunit;intracellular;ribosome	Activation of the mRNA upon binding of the cap-binding complex and eIFs, and subsequent binding to 43S;Cap-dependent Translation Initiation;Eukaryotic Translation Initiation;Formation of a pool of free 40S subunits;Formation of the ternary complex, and subsequently, the 43S complex;L13a-mediated translational silencing of Ceruloplasmin expression;Metabolism of proteins;Metabolism of RNA;Nonsense …	11	11	11	52.5	52.5	52.5	18.431	0	57.237	5667600000	71	+	1.89172	0.0166322	0.516908	2.08681	P62281;A0A1B0GRR3;A0A1B0GSE8	P62281;A0A1B0GRR3;A0A1B0GSE8	40S ribosomal protein S11	Rps11
27.6097	28.1691	27.9712	27.7849	28.3388	28.1042	28.5382	28.6176			nucleic acid binding;pre-mRNA binding;protein binding;RNA binding	mitotic cell cycle;mRNA processing;regulation of alternative mRNA splicing, via spliceosome;regulation of RNA splicing;response to vitamin E;RNA splicing	cytosol;interchromatin granule;nuclear speck;nucleoplasm;nucleus;spliceosomal complex	Cleavage of Growing Transcript in the Termination Region;Gene expression (Transcription);Metabolism of RNA;mRNA 3'-end processing;mRNA Splicing;mRNA Splicing - Major Pathway;mRNA Splicing - Minor Pathway;Processing of Capped Intron-Containing Pre-mRNA;RNA Polymerase II Transcription;RNA Polymerase II Transcription Termination;Transport of Mature mRNA derived from an Intron-Containing Transcript;T…	7	7	7	33.5	33.5	33.5	25.476	0	40.667	2933800000	34	+	1.67754	0.0214502	0.515987	1.93806	Q62093	Q62093	Serine/arginine-rich splicing factor 2	Srsf2
25.6255	25.4105	25.452	25.3605	25.9692	26.0953	25.7596	26.0812			enzyme binding;identical protein binding;ionotropic glutamate receptor binding;K63-linked polyubiquitin modification-dependent protein binding;metal ion binding;protein binding;protein homodimerization activity;protein kinase binding;protein kinase C binding;SH2 domain binding;transcription cofactor activity;ubiquitin binding;ubiquitin protein ligase binding;zinc ion binding	aggrephagy;apoptotic process;autophagy;cell differentiation;endosome organization;immune system process;macroautophagy;mitophagy;negative regulation of growth of symbiont in host;negative regulation of transcription by RNA polymerase II;positive regulation of long-term synaptic potentiation;positive regulation of protein localization to plasma membrane;positive regulation of protein phosphorylati…	aggresome;amphisome;autolysosome;autophagosome;cytoplasm;cytoplasmic vesicle;cytosol;endoplasmic reticulum;endosome;inclusion body;intracellular membrane-bounded organelle;late endosome;Lewy body;lysosome;nucleus;P-body;phagophore assembly site;PML body;sarcomere;sperm midpiece	Cell death signalling via NRAGE, NRIF and NADE;Cytokine Signaling in Immune system;Death Receptor Signalling;Immune System;Interleukin-1 family signaling;Interleukin-1 signaling;Mitophagy;NF-kB is activated and signals survival;NRIF signals cell death from the nucleus;p75 NTR receptor-mediated signalling;p75NTR recruits signalling complexes;p75NTR signals via NF-kB;Pink/Parkin Mediated Mitophagy;…	5	5	5	19.7	19.7	19.7	48.162	0	31.386	541450000	18	+	2.74723	0.00766667	0.514214	2.61556	Q64337;D3YZJ1;F6VD69	Q64337;D3YZJ1	Sequestosome-1	Sqstm1
NaN	24.6942	NaN	24.735	25.1005	25.2566	25.4523	25.1047			SNAP receptor activity;SNARE binding	ER to Golgi vesicle-mediated transport;intra-Golgi vesicle-mediated transport;protein transport;regulation of vesicle targeting, to, from or within Golgi;retrograde transport, endosome to Golgi;vesicle fusion;vesicle-mediated transport	cis-Golgi network;cytosol;Golgi apparatus;Golgi medial cisterna;Golgi membrane;integral component of membrane;membrane;SNARE complex	Asparagine N-linked glycosylation;COPI-mediated anterograde transport;ER to Golgi Anterograde Transport;Intra-Golgi and retrograde Golgi-to-ER traffic;Intra-Golgi traffic;Membrane Trafficking;Metabolism of proteins;Post-translational protein modification;Transport to the Golgi and subsequent modification;Vesicle-mediated transport	2	2	2	7.2	7.2	7.2	28.489	0.00063654	4.0163	301500000	7	+	1.83129	0.0165644	0.513919	2.28328	O88630	O88630	Golgi SNAP receptor complex member 1	Gosr1
28.3172	28.7835	28.8485	28.6507	29.0612	28.984	29.364	29.2419			protein binding;structural constituent of ribosome	translation	intracellular;large ribosomal subunit;ribosome		9	9	9	47.8	47.8	47.8	21.397	0	72.121	5829800000	134	+	1.89401	0.0164432	0.512777	2.08158	Q6ZWZ7;Q9CPR4;B2RY53	Q6ZWZ7;Q9CPR4	60S ribosomal protein L17	Rpl17
25.3409	24.9793	24.7482	24.6468	25.5433	25.2735	25.4128	25.5365			ATP binding;GTPase regulator activity;heat shock protein binding;interferon-gamma receptor binding;metal ion binding;NF-kappaB binding;protein binding;protein kinase binding;receptor tyrosine kinase binding;transcription factor binding;unfolded protein binding	activation of cysteine-type endopeptidase activity involved in apoptotic process;activation-induced cell death of T cells;apoptotic process;cell aging;mitochondrial DNA replication;mitochondrion organization;negative regulation of apoptotic process;negative regulation of cell proliferation;negative regulation of cysteine-type endopeptidase activity involved in apoptotic process;negative regulatio…	actin filament;cell junction;cytoplasm;cytosol;extrinsic component of plasma membrane;IkappaB kinase complex;I-kappaB/NF-kappaB complex;intracellular membrane-bounded organelle;membrane;mitochondrial matrix;mitochondrial nucleoid;mitochondrion;neuromuscular junction;nucleus;plasma membrane;postsynaptic membrane;synapse		6	6	6	17.9	17.9	17.9	52.443	0	61.844	370890000	18	+	1.66321	0.0212685	0.512713	1.92337	Q99M87	Q99M87	DnaJ homolog subfamily A member 3, mitochondrial	Dnaja3
24.7503	24.5841	24.6583	24.6116	25.3759	24.8911	25.1911	25.1881			ATP binding;kinase activity;nucleotide binding;protein kinase activity;protein serine/threonine kinase activity;pyruvate dehydrogenase (acetyl-transferring) kinase activity;transferase activity	carbohydrate metabolic process;cellular response to fatty acid;cellular response to glucose stimulus;glucose metabolic process;hypoxia-inducible factor-1alpha signaling pathway;peptidyl-serine phosphorylation;peroxisome proliferator activated receptor signaling pathway;phosphorylation;regulation of acetyl-CoA biosynthetic process from pyruvate;regulation of glucose metabolic process;regulation of…	mitochondrial matrix;mitochondrion;nucleolus	Metabolism;Pyruvate metabolism;Pyruvate metabolism and Citric Acid (TCA) cycle;Regulation of pyruvate dehydrogenase (PDH) complex;Signal Transduction;Signaling by Nuclear Receptors;Signaling by Retinoic Acid;The citric acid (TCA) cycle and respiratory electron transport	3	3	3	9.6	9.6	9.6	47.922	0	13.764	303950000	19	+	2.51571	0.00825984	0.510462	2.46958	Q922H2	Q922H2	[Pyruvate dehydrogenase (acetyl-transferring)] kinase isozyme 3, mitochondrial	Pdk3
25.469	25.7791	25.7722	25.5697	26.1897	26.2393	26.0398	26.1415			cardiolipin binding;GTP binding;GTPase activity;hydrolase activity;lipid binding;microtubule binding;nucleotide binding;phosphatidic acid binding;protein binding	aging;apoptotic process;calcium import into the mitochondrion;cellular response to glucose stimulus;cellular response to hypoxia;cellular response to L-glutamate;cellular senescence;cochlea development;dynamin family protein polymerization involved in mitochondrial fission;GTP metabolic process;inner mitochondrial membrane organization;intracellular distribution of mitochondria;membrane tubulatio…	cytosol;dendrite;extrinsic component of mitochondrial inner membrane;integral component of membrane;membrane;mitochondrial crista;mitochondrial inner membrane;mitochondrial intermembrane space;mitochondrial membrane;mitochondrial outer membrane;mitochondrion;nucleoplasm	Apoptosis;Programmed Cell Death;Regulation of Apoptosis	11	11	11	14.8	14.8	14.8	111.34	0	27.637	614270000	27	+	2.92029	0.00766667	0.505084	2.68949	P58281;H7BX01;E0CXD1;F6U775	P58281;H7BX01;E0CXD1	Dynamin-like 120 kDa protein, mitochondrial;Dynamin-like 120 kDa protein, form S1	Opa1
29.4531	29.4628	29.6248	29.5255	29.9252	30.0739	30.0557	30.0279			alanine-tRNA ligase activity;amino acid binding;aminoacyl-tRNA editing activity;aminoacyl-tRNA ligase activity;ATP binding;ligase activity;metal ion binding;nucleic acid binding;nucleotide binding;protein binding;RNA binding;tRNA binding	alanyl-tRNA aminoacylation;aminoacyl-tRNA metabolism involved in translational fidelity;cerebellar Purkinje cell layer development;negative regulation of neuron apoptotic process;neuromuscular process;neuromuscular process controlling balance;translation;tRNA aminoacylation;tRNA modification	cytoplasm;cytosol;mitochondrion		38	38	38	46.8	46.8	46.8	106.91	0	276.93	9179000000	160	+	4.17992	0.00433871	0.504113	3.32546	Q8BGQ7	Q8BGQ7	Alanine--tRNA ligase, cytoplasmic	Aars
24.5112	24.2078	24.4224	24.9406	24.8912	25.0701	25.0702	25.0523				protein transport	endoplasmic reticulum;endoplasmic reticulum lumen		5	5	5	12.9	12.9	12.9	52.429	0	15.507	287350000	15	+	1.69234	0.0214172	0.500424	1.92585	Q9EPK6	Q9EPK6	Nucleotide exchange factor SIL1	Sil1
29.5468	29.6916	29.6925	29.5833	30.0948	29.9877	30.2534	30.1715			cadherin binding;mRNA 3'-UTR binding;RNA binding	regulation of apoptotic process	cytoplasm;cytosol;nucleus;perinuclear region of cytoplasm;plasma membrane		16	16	16	42.3	42.3	42.3	44.714	0	205.99	11856000000	145	+	3.48745	0.00691358	0.498285	2.96903	Q9CY58;A0A0N4SV32;Q3UMP4;A0A0N4SWH2;A0A0N4SUQ1;A0A0N4SUN8;A0A0N4SVK5;A0A0N4SV40	Q9CY58;A0A0N4SV32;Q3UMP4;A0A0N4SWH2;A0A0N4SUQ1;A0A0N4SUN8	Plasminogen activator inhibitor 1 RNA-binding protein	Serbp1
26.7222	26.5381	26.2277	26.2997	26.8158	27.0284	27.0432	26.8921			ADP binding;ATP binding;ATPase activity;ATP-dependent peptidase activity;DNA binding;DNA polymerase binding;G-quadruplex DNA binding;hydrolase activity;mitochondrial promoter sequence-specific DNA binding;nucleotide binding;peptidase activity;protein binding;sequence-specific DNA binding;serine-type endopeptidase activity;serine-type peptidase activity;single-stranded DNA binding;single-stranded …	aging;cellular protein-containing complex assembly;cellular response to oxidative stress;mitochondrion organization;oxidation-dependent protein catabolic process;protein catabolic process;protein homooligomerization;protein quality control for misfolded or incompletely synthesized proteins;proteolysis;proteolysis involved in cellular protein catabolic process;response to aluminum ion;response to …	cytosol;mitochondrial matrix;mitochondrial nucleoid;mitochondrion;nucleoplasm;nucleus		14	14	14	23.5	23.5	23.5	105.84	0	120.09	1137000000	67	+	2.12693	0.0124314	0.497972	2.20534	Q8CGK3	Q8CGK3	Lon protease homolog, mitochondrial	Lonp1
23.5828	23.7467	23.583	23.5296	24.245	23.8275	24.1521	24.1955			antiporter activity;malate transmembrane transporter activity;oxaloacetate transmembrane transporter activity;phosphate ion transmembrane transporter activity;secondary active transmembrane transporter activity;succinate transmembrane transporter activity;sulfate transmembrane transporter activity;thiosulfate transmembrane transporter activity	malate transmembrane transport;malate transport;mitochondrial transport;oxaloacetate transport;oxaloacetate(2-) transmembrane transport;phosphate ion transmembrane transport;phosphate ion transport;succinate transmembrane transport;succinate transport;sulfate transmembrane transport;sulfate transport;thiosulfate transport	integral component of membrane;membrane;mitochondrial inner membrane;mitochondrial membrane;mitochondrion;nucleoplasm	Degradation of cysteine and homocysteine;Gluconeogenesis;Glucose metabolism;Metabolism;Metabolism of amino acids and derivatives;Metabolism of carbohydrates;Organic anion transporters;SLC-mediated transmembrane transport;Sulfide oxidation to sulfate;Sulfur amino acid metabolism;Transport of inorganic cations/anions and amino acids/oligopeptides;Transport of small molecules	3	3	3	9.4	9.4	9.4	31.715	0	4.4816	148260000	10	+	2.47193	0.00937121	0.494504	2.40612	Q9QZD8	Q9QZD8	Mitochondrial dicarboxylate carrier	Slc25a10
28.1173	28.4093	28.405	28.27	28.7781	28.4381	28.848	29.1077			DNA topoisomerase binding;mRNA binding;nucleic acid binding;protein binding;RNA binding;RS domain binding	alternative mRNA splicing, via spliceosome;cardiac muscle contraction;in utero embryonic development;liver regeneration;mRNA 5'-splice site recognition;mRNA processing;mRNA transport;oligodendrocyte differentiation;positive regulation of RNA splicing;RNA splicing	catalytic step 2 spliceosome;cytoplasm;exon-exon junction complex;nuclear speck;nucleoplasm;nucleus;spliceosomal complex	Cleavage of Growing Transcript in the Termination Region;Gene expression (Transcription);Metabolism of RNA;mRNA 3'-end processing;mRNA Splicing;mRNA Splicing - Major Pathway;mRNA Splicing - Minor Pathway;Processing of Capped Intron-Containing Pre-mRNA;RNA Polymerase II Transcription;RNA Polymerase II Transcription Termination;Transport of Mature mRNA derived from an Intron-Containing Transcript;T…	12	12	11	45.5	45.5	42.7	28.329	0	36.101	3870600000	81	+	1.72676	0.0213995	0.492551	1.93727	H7BX95;Q6PDM2;F7AI47;F6QXN3	H7BX95;Q6PDM2	Serine/arginine-rich splicing factor 1	Srsf1
28.8437	28.7321	28.8141	28.7713	29.198	29.2407	29.3116	29.3719			acetyl-CoA C-acetyltransferase activity;catalytic activity;transferase activity;transferase activity, transferring acyl groups;transferase activity, transferring acyl groups other than amino-acyl groups	fatty acid beta-oxidation;metabolic process;positive regulation of intestinal cholesterol absorption	cytoplasm;cytosol;mitochondrion;nucleolus;nucleus	Cholesterol biosynthesis;Metabolism;Metabolism of lipids;Metabolism of steroids	13	13	13	55.4	55.4	55.4	41.297	0	134.77	5839500000	115	+	4.42063	0.00452101	0.490248	3.36857	Q8CAY6;G3XA25;Q80X81;F2Z459	Q8CAY6;G3XA25;Q80X81	Acetyl-CoA acetyltransferase, cytosolic	Acat2;Acat3
28.4384	28.0893	28.2482	28.4109	28.5761	28.6626	28.9493	28.9525			catalytic activity;cytoskeletal protein binding;fructose-bisphosphate aldolase activity;lyase activity	epithelial cell differentiation;fructose 1,6-bisphosphate metabolic process;glycolytic process	mitochondrion	Gluconeogenesis;Glucose metabolism;Glycolysis;Immune System;Innate Immune System;Metabolism;Metabolism of carbohydrates;Neutrophil degranulation	24	16	16	63.6	45.7	45.7	39.394	0	182.38	3847900000	136	+	2.07786	0.0138696	0.488442	2.15622	P05063	P05063	Fructose-bisphosphate aldolase C	Aldoc
25.4329	25.524	25.8383	25.7767	26.0618	25.8926	26.4228	26.12			molecular_function	biological_process	cellular_component		4	4	4	74.6	74.6	74.6	11.426	0	64.289	602690000	27	+	1.76497	0.0214654	0.48132	1.94472	G3UW55	G3UW55		A230065H16Rik
26.2426	26.1522	26.1787	26.0752	26.6847	26.712	26.4874	26.6834			molecular_function	cellular response to radiation;establishment of protein localization to mitochondrial membrane involved in mitochondrial fission;hematopoietic stem cell homeostasis;hematopoietic stem cell migration;hepatocyte apoptotic process;lactate metabolic process;mitochondrial ATP synthesis coupled electron transport;negative regulation of glycolytic process;negative regulation of mitochondrial membrane po…	integral component of membrane;membrane;mitochondrial inner membrane;mitochondrial outer membrane;mitochondrion		7	7	7	32.3	32.3	32.3	33.499	0	45.581	863920000	29	+	3.59524	0.00687117	0.479703	2.95358	Q791V5;A2AFW6;Q9D050;D6RCZ1	Q791V5;A2AFW6;Q9D050	Mitochondrial carrier homolog 2	Mtch2
30.6634	30.8742	30.9757	30.8503	31.3221	31.3795	31.2141	31.3562			RNA binding;rRNA binding;structural constituent of ribosome	multicellular organism development;translation	cytoplasm;cytosolic small ribosomal subunit;intracellular;polysome;ribonucleoprotein complex;ribosome;small ribosomal subunit	Activation of the mRNA upon binding of the cap-binding complex and eIFs, and subsequent binding to 43S;Cap-dependent Translation Initiation;Eukaryotic Translation Initiation;Formation of a pool of free 40S subunits;Formation of the ternary complex, and subsequently, the 43S complex;L13a-mediated translational silencing of Ceruloplasmin expression;Metabolism of proteins;Metabolism of RNA;Nonsense …	21	21	21	64.3	64.3	64.3	29.597	0	132.95	22959000000	212	+	3.15948	0.00753623	0.477069	2.73104	P62702;V9GWY0	P62702	40S ribosomal protein S4, X isoform	Rps4x
28.9323	29.1149	28.9378	29.1432	29.4261	29.6163	29.4833	29.5038			malonate-semialdehyde dehydrogenase (acetylating) activity;methylmalonate-semialdehyde dehydrogenase (acylating) activity;oxidoreductase activity;oxidoreductase activity, acting on the aldehyde or oxo group of donors, NAD or NADP as acceptor	brown fat cell differentiation;metabolic process;oxidation-reduction process;thymine catabolic process;valine catabolic process	mitochondrion;nucleoplasm	Branched-chain amino acid catabolism;Metabolism;Metabolism of amino acids and derivatives	22	22	22	46.7	46.7	46.7	57.915	0	240.5	6986200000	161	+	3.33567	0.0077513	0.475308	2.81261	Q9EQ20	Q9EQ20	Methylmalonate-semialdehyde dehydrogenase [acylating], mitochondrial	Aldh6a1
26.8083	27.3355	27.0709	26.8824	27.6506	NaN	27.5228	27.3226			enzyme binding;protein tag;SUMO transferase activity	negative regulation of DNA binding;positive regulation of ubiquitin-dependent protein catabolic process;protein localization to nucleus;protein sumoylation	cytoplasm;nuclear body;nucleus;PML body	DNA Repair;Formation of Incision Complex in GG-NER;Global Genome Nucleotide Excision Repair (GG-NER);Metabolism of proteins;Nucleotide Excision Repair;Post-translational protein modification;Processing and activation of SUMO;SUMO E3 ligases SUMOylate target proteins;SUMO is proteolytically processed;SUMOylation;SUMOylation of chromatin organization proteins;SUMOylation of DNA damage response and …	2	1	1	28	12	12	8.6017	0.0012446	3.6465	1466100000	16	+	1.50035	0.0271423	0.474393	1.82189	G3UZ60;G3UWI9;G3UWX9;G3UZA7;Q9Z172;G3UZX6	G3UZ60;G3UWI9;G3UWX9;G3UZA7;Q9Z172;G3UZX6	Small ubiquitin-related modifier;Small ubiquitin-related modifier 3	Sumo3
NaN	23.1652	23.2063	NaN	23.9753	23.5513	23.5905	23.5206			molecular_function	biological_process	cytoplasm;cytosol;mitochondrion		2	2	2	9.6	9.6	9.6	22.887	0.0037464	2.7071	98818000	7	+	1.38266	0.0323453	0.473683	1.82278	B1AWZ5;Q9CQE1	B1AWZ5;Q9CQE1	Protein NipSnap homolog 3B	Nipsnap3b
31.3334	31.479	31.4792	31.4552	31.8995	31.9094	31.9502	31.8773			catalytic activity;L-malate dehydrogenase activity;malate dehydrogenase (NADP+) activity;malate dehydrogenase activity;oxidoreductase activity;oxidoreductase activity, acting on the CH-OH group of donors, NAD or NADP as acceptor;protein homodimerization activity;protein self-association	aerobic respiration;carbohydrate metabolic process;carboxylic acid metabolic process;internal protein amino acid acetylation;malate metabolic process;NADH metabolic process;oxaloacetate metabolic process;oxidation-reduction process;tricarboxylic acid cycle	membrane;mitochondrial inner membrane;mitochondrial matrix;mitochondrion;myelin sheath	Citric acid cycle (TCA cycle);Gluconeogenesis;Glucose metabolism;Metabolism;Metabolism of carbohydrates;Pyruvate metabolism and Citric Acid (TCA) cycle;The citric acid (TCA) cycle and respiratory electron transport	21	21	21	68	68	68	35.611	0	323.31	34706000000	298	+	4.77576	0.00455932	0.472363	3.42092	P08249;A0A0G2JF23;A0A0G2JGY4	P08249	Malate dehydrogenase, mitochondrial	Mdh2
24.7154	24.975	NaN	24.5491	25.1911	25.1125	25.388	25.1832			acid phosphatase activity;hydrolase activity;lysophosphatidic acid phosphatase activity	dephosphorylation;hematopoietic progenitor cell differentiation;lipid metabolic process;lysobisphosphatidic acid metabolic process;phospholipid metabolic process	cytoplasm;mitochondrion	Glycerophospholipid biosynthesis;Metabolism;Metabolism of lipids;Phospholipid metabolism;Synthesis of PA	5	5	5	14.1	14.1	14.1	47.624	0	21.223	308820000	12	+	1.88741	0.0173504	0.472175	2.09774	Q8BP40	Q8BP40	Lysophosphatidic acid phosphatase type 6	Acp6
28.5989	28.7537	28.6801	28.571	29.0087	29.165	29.1556	29.1581			GTP binding;GTPase activity;nucleotide binding;structural constituent of cytoskeleton	cytoskeleton organization;microtubule-based process	cytoplasm;cytoskeleton;microtubule	Adaptive Immune System;Asparagine N-linked glycosylation;Axon guidance;Carboxyterminal post-translational modifications of tubulin;Cell Cycle;Cell Cycle, Mitotic;Cellular responses to external stimuli;Cellular responses to stress;Cilium Assembly;COPI-dependent Golgi-to-ER retrograde traffic;COPI-independent Golgi-to-ER retrograde traffic;COPI-mediated anterograde transport;Developmental Biology;E…	26	6	1	69.2	24	2.7	49.906	0	182.23	7548800000	169	+	3.81212	0.00703947	0.470882	3.01853	Q7TMM9	Q7TMM9	Tubulin beta-2A chain	Tubb2a
25.5862	25.84	25.9937	26.0804	26.2283	26.4631	26.3729	26.3122			carboxylic acid binding;catalytic activity;fatty-acyl-CoA binding;hydroxymethylglutaryl-CoA lyase activity;lyase activity;magnesium ion binding;manganese ion binding;metal ion binding;protein homodimerization activity;signaling receptor binding	acyl-CoA metabolic process;ketone body biosynthetic process;lipid metabolic process;liver development;mitochondrion organization;protein tetramerization;response to fatty acid;response to nutrient;response to starvation	cytoplasm;cytosol;endoplasmic reticulum;endoplasmic reticulum membrane;membrane;mitochondrial inner membrane;mitochondrial matrix;mitochondrion;perinuclear region of cytoplasm;peroxisome	Ketone body metabolism;Metabolism;Metabolism of lipids;Metabolism of proteins;Peroxisomal protein import;Synthesis of Ketone Bodies	6	6	6	18.2	18.2	18.2	34.238	0	36.783	711170000	28	+	2.11656	0.0141994	0.469061	2.14061	P38060;V9GXD2;V9GWZ9;D3YVU9;Q8JZS7	P38060	Hydroxymethylglutaryl-CoA lyase, mitochondrial	Hmgcl
31.0182	31.3138	31.4095	31.5333	31.699	31.9563	31.762	31.7287				axonogenesis	extracellular matrix;extracellular region;extracellular space		16	16	16	43.2	43.2	43.2	36.762	0	323.31	37344000000	400	+	2.0306	0.0165845	0.467807	2.08675	P70186	P70186	Epiphycan	Epyc
25.1904	25.2489	24.9602	25.1104	25.4676	25.4145	25.7799	25.7158			DNA binding;mRNA 3'-UTR binding;nucleic acid binding;protein binding;RNA binding;RNA polymerase II regulatory region sequence-specific DNA binding;single-stranded DNA binding;transcriptional repressor activity, RNA polymerase II transcription regulatory region sequence-specific DNA binding	cellular hyperosmotic response;cellular response to tumor necrosis factor;fertilization;in utero embryonic development;male gonad development;negative regulation of apoptotic process;negative regulation of intrinsic apoptotic signaling pathway in response to osmotic stress;negative regulation of necroptotic process;negative regulation of skeletal muscle tissue development;negative regulation of t…	cytoplasm;cytosol;gap junction;nucleus;polysome		7	3	3	22.4	12.2	12.2	38.813	0	49.858	417340000	11	+	2.27123	0.0121405	0.466964	2.22613	Q9JKB3	Q9JKB3	Y-box-binding protein 3	Ybx3
29.5467	29.7751	29.7842	29.9084	30.2781	30.2165	30.0781	30.3092			actin binding;copper ion binding;DNA binding;endonuclease activity;heparin binding;hydrolase activity;nuclease activity;nucleic acid binding;peptide binding;protein homodimerization activity;ribonuclease activity;RNA binding;signaling receptor binding	actin filament polymerization;activation of phospholipase A2 activity;activation of phospholipase C activity;activation of protein kinase B activity;angiogenesis;antimicrobial humoral immune response mediated by antimicrobial peptide;cell differentiation;cell migration;central nervous system development;diacylglycerol biosynthetic process;innate immune response;multicellular organism development;…	angiogenin-PRI complex;basal lamina;cytoplasmic vesicle;extracellular region;extracellular space;growth cone;neuronal cell body;nucleolus;nucleus	Adherens junctions interactions;Cell junction organization;Cell-Cell communication;Cell-cell junction organization	8	8	8	50.3	50.3	50.3	16.228	0	81.997	10306000000	70	+	2.66341	0.00806923	0.466908	2.44289	P21570	P21570	Angiogenin	Ang
28.2132	28.1452	28.3285	28.3345	28.5308	28.7494	28.9194	28.6747			carboxypeptidase activity;hydrolase activity;peptidase activity;serine-type carboxypeptidase activity	negative regulation of blood pressure;positive regulation of blood vessel diameter;proteolysis;proteolysis involved in cellular protein catabolic process;retinoic acid metabolic process	cytosol;extracellular region		12	12	12	28.1	28.1	28.1	50.964	0	42.714	3829800000	92	+	2.59998	0.00926592	0.463224	2.39896	Q920A5	Q920A5	Retinoid-inducible serine carboxypeptidase	Scpep1
27.6525	27.7695	27.5583	27.6841	28.0458	27.8899	28.2507	28.3235			copper ion binding;fibroblast growth factor binding;heparan sulfate proteoglycan binding;laminin binding	heparan sulfate proteoglycan catabolic process;myelin assembly;negative regulation of fibroblast growth factor receptor signaling pathway;positive regulation of skeletal muscle cell differentiation;regulation of signal transduction;Schwann cell differentiation	anchored component of membrane;anchored component of plasma membrane;cytosol;endosome;extracellular matrix;extracellular region;extracellular space;Golgi lumen;membrane;membrane raft;nucleoplasm;plasma membrane	A tetrasaccharide linker sequence is required for GAG synthesis;Axon guidance;Cell surface interactions at the vascular wall;Chondroitin sulfate/dermatan sulfate metabolism;Developmental Biology;G alpha (i) signalling events;Glycosaminoglycan metabolism;GPCR downstream signalling;Hemostasis;Heparan sulfate/heparin (HS-GAG) metabolism;HS-GAG biosynthesis;HS-GAG degradation;Metabolism;Metabolism of…	14	14	14	36.1	36.1	36.1	61.359	0	151.6	2604300000	70	+	2.28264	0.0121589	0.461369	2.21979	Q9QZF2	Q9QZF2	Glypican-1;Secreted glypican-1	Gpc1
28.0894	28.034	28.204	28.0925	28.4946	28.5964	28.6325	28.5358			procollagen galactosyltransferase activity;transferase activity;transferase activity, transferring glycosyl groups	positive regulation of collagen fibril organization	endoplasmic reticulum;endoplasmic reticulum lumen	Collagen biosynthesis and modifying enzymes;Collagen formation;Extracellular matrix organization	19	19	19	32.4	32.4	32.4	71.06	0	154.01	3491700000	121	+	4.17969	0.00681119	0.45988	3.12696	Q8K297	Q8K297	Procollagen galactosyltransferase 1	Colgalt1
25.0577	25.5494	25.0516	25.0863	25.486	25.7321	25.688	25.676			DNA-directed 5'-3' RNA polymerase activity;glycerol-3-phosphate dehydrogenase [NAD+] activity;ion channel binding;NAD binding;oxidoreductase activity;oxidoreductase activity, acting on the CH-OH group of donors, NAD or NADP as acceptor;protein homodimerization activity;sodium channel regulator activity	carbohydrate metabolic process;cell proliferation;defense response to virus;glycerol-3-phosphate catabolic process;glycerol-3-phosphate metabolic process;immune system process;innate immune response;NAD metabolic process;NADH metabolic process;negative regulation of peptidyl-serine phosphorylation;negative regulation of protein kinase C signaling;oxidation-reduction process;positive regulation of…	cytoplasm;DNA-directed RNA polymerase III complex;glycerol-3-phosphate dehydrogenase complex;membrane;nuclear chromatin;nucleus;plasma membrane	Gene expression (Transcription);Glycerophospholipid biosynthesis;Metabolism;Metabolism of lipids;Phospholipid metabolism;RNA Polymerase III Transcription;RNA Polymerase III Transcription Initiation;RNA Polymerase III Transcription Initiation From Type 1 Promoter;RNA Polymerase III Transcription Initiation From Type 2 Promoter;RNA Polymerase III Transcription Initiation From Type 3 Promoter;Synthe…	5	4	4	13.1	11.1	11.1	38.225	0	5.4737	442000000	8	+	1.86734	0.0210197	0.459258	1.97125	Q3ULJ0;D3Z0L6;Q6NXY9	Q3ULJ0	Glycerol-3-phosphate dehydrogenase 1-like protein	Gpd1l
25.7885	26.0504	25.7824	25.8707	26.2712	26.2929	26.4792	26.2747			ATP binding;hydrolase activity;metal ion binding;metalloendopeptidase activity;metallopeptidase activity;nucleotide binding;peptidase activity;protein binding;zinc ion binding	axonogenesis;calcium import into the mitochondrion;cristae formation;mitochondrial calcium ion homeostasis;mitochondrial fusion;mitochondrial protein processing;mitochondrion organization;muscle fiber development;myelination;nerve development;neuromuscular junction development;protein autoprocessing;protein processing;proteolysis;regulation of multicellular organism growth;righting reflex	integral component of membrane;m-AAA complex;membrane;mitochondrial inner membrane;mitochondrion	Mitochondrial calcium ion transport;Processing of SMDT1;Transport of small molecules	5	5	4	6	6	5	89.518	0	5.9472	695990000	15	+	2.89929	0.00804959	0.456538	2.53486	Q8JZQ2	Q8JZQ2	AFG3-like protein 2	Afg3l2
30.1127	30.1836	30.2331	30.5177	30.6408	30.6829	30.7628	30.7867			calcium ion binding;metal ion binding;protein binding		endoplasmic reticulum;endoplasmic reticulum lumen;nucleolus		16	16	16	53.4	53.4	53.4	37.27	0	323.31	16243000000	169	+	2.52287	0.0109747	0.456517	2.33988	Q8BP92;D6RHL9	Q8BP92	Reticulocalbin-2	Rcn2
24.3888	24.2539	NaN	NaN	24.9157	24.7635	24.6412	24.786			metal ion binding;protein transporter activity	chaperone-mediated protein transport;protein import into mitochondrial inner membrane;protein transport	fibrillar center;membrane;mitochondrial inner membrane;mitochondrial intermembrane space protein transporter complex;mitochondrion		3	3	3	54.7	54.7	54.7	7.8048	0	13.944	354720000	9	+	2.07823	0.0146356	0.455264	2.34784	A0A1W2P756;P62075;A0A1W2P7H2	A0A1W2P756;P62075	Mitochondrial import inner membrane translocase subunit Tim13	Timm13
25.9724	26.2007	26.2189	26.1087	26.631	26.6524	26.5137	26.5048			hydrolase activity;phosphatase activity;phosphatidylinositol bisphosphate phosphatase activity;phosphatidylinositol-3-phosphatase activity;phosphatidylinositol-4-phosphate phosphatase activity;phosphoric ester hydrolase activity	biological_process;phosphatidylinositol dephosphorylation	AMPA glutamate receptor complex;endoplasmic reticulum;endoplasmic reticulum membrane;Golgi apparatus;integral component of endoplasmic reticulum membrane;integral component of membrane;membrane	Metabolism;Metabolism of lipids;Phospholipid metabolism;PI Metabolism;Synthesis of PIPs at the ER membrane;Synthesis of PIPs at the Golgi membrane	9	9	9	13.8	13.8	13.8	66.943	0	15.727	832490000	32	+	3.23435	0.00778995	0.450307	2.67631	Q9EP69;A0A1L1SR59	Q9EP69	Phosphatidylinositide phosphatase SAC1	Sacm1l
26.4671	26.7981	26.5678	26.7153	27.0241	27.3134	27.0691	26.9392			catalytic activity;hydrolase activity;metal ion binding;metalloendopeptidase activity;metallopeptidase activity;peptidase activity	proteolysis	mitochondrial matrix;mitochondrion	Metabolism of proteins;Mitochondrial protein import	15	15	15	18	18	18	117.37	0	68.149	1240600000	61	+	2.20407	0.0137859	0.449375	2.14804	Q8K411	Q8K411	Presequence protease, mitochondrial	Pitrm1
25.819	26.3897	26.4377	26.464	26.5933	26.7049	26.8729	26.7344			actin binding	cortical cytoskeleton organization;modification of dendritic spine;positive regulation of actin filament bundle assembly;regulation of long-term neuronal synaptic plasticity;regulation of stress fiber assembly;spine apparatus assembly;visual learning	actin cytoskeleton;axon;bicellular tight junction;cell junction;cell projection;cytoplasm;cytoskeleton;dendrite;dendritic spine;membrane;nucleus;perikaryon;plasma membrane;postsynaptic density;postsynaptic membrane;spine apparatus;stress fiber;synapse;Z disc		14	14	14	17.3	17.3	17.3	117.51	0	41.817	930820000	41	+	1.46947	0.0321024	0.448813	1.6997	E9Q3E2;Q8CC35	E9Q3E2;Q8CC35	Synaptopodin	Synpo
25.6957	25.6415	25.162	25.7555	25.9468	26.1897	25.6868	26.226			L-serine transmembrane transporter activity	defense response to virus;detection of virus;immune system process;innate immune response;lipid metabolic process;L-serine transport;myelination;phosphatidylserine metabolic process;phospholipid biosynthetic process;positive regulation of CDP-diacylglycerol-serine O-phosphatidyltransferase activity;positive regulation of serine C-palmitoyltransferase activity;sphingolipid metabolic process	Golgi apparatus;integral component of membrane;membrane;myelin sheath;plasma membrane	Amino acid synthesis and interconversion (transamination);Metabolism;Metabolism of amino acids and derivatives;Serine biosynthesis	3	3	3	6.5	6.5	6.5	51.831	0	5.5842	571440000	20	+	1.29101	0.0410032	0.448655	1.57624	Q8BHJ6	Q8BHJ6	Serine incorporator 5	Serinc5
29.5756	29.7084	29.765	29.7723	30.0125	30.1777	30.234	30.1893			cadherin binding;FFAT motif binding;microtubule binding;protein binding;protein domain specific binding;protein heterodimerization activity	cell death;COPII-coated vesicle budding;ER to Golgi vesicle-mediated transport;negative regulation by host of viral genome replication;neuron projection development;positive regulation by host of viral genome replication;positive regulation by host of viral release from host cell;protein localization to endoplasmic reticulum	bicellular tight junction;cell junction;endoplasmic reticulum;endoplasmic reticulum membrane;Golgi membrane;integral component of membrane;membrane;microtubule cytoskeleton;nuclear membrane;nucleus;perinuclear region of cytoplasm;plasma membrane;vesicle	Immune System;Innate Immune System;Metabolism;Metabolism of lipids;Neutrophil degranulation;Sphingolipid de novo biosynthesis;Sphingolipid metabolism	11	11	10	40.6	40.6	35.7	27.855	0	75.536	10128000000	96	+	3.28286	0.00770233	0.448061	2.69075	Q9WV55	Q9WV55	Vesicle-associated membrane protein-associated protein A	Vapa
28.6361	28.6304	28.7239	28.7614	29.0047	29.1727	29.1874	29.1761			aminoacyl-tRNA ligase activity;asparagine-tRNA ligase activity;ATP binding;ligase activity;nucleic acid binding;nucleotide binding	asparaginyl-tRNA aminoacylation;translation;tRNA aminoacylation for protein translation	cytoplasm;cytosol;mitochondrion		20	20	20	32.6	32.6	32.6	64.279	0	228.21	4987300000	132	+	3.75729	0.00705202	0.447282	2.89676	Q8BP47	Q8BP47	Asparagine--tRNA ligase, cytoplasmic	Nars
26.0246	26.1415	26.2147	26.0732	26.6058	26.529	26.508	26.5988			adenylosuccinate synthase activity;GTP binding;ligase activity;metal ion binding;nucleotide binding	AMP biosynthetic process;aspartate metabolic process;cellular response to electrical stimulus;'de novo' AMP biosynthetic process;IMP metabolic process;purine nucleotide biosynthetic process;response to ammonium ion;response to purine-containing compound	cytoplasm;cytosol;plasma membrane	Metabolism;Metabolism of nucleotides;Nucleobase biosynthesis;Purine ribonucleoside monophosphate biosynthesis	8	8	8	24.3	24.3	24.3	50.02	0	29.303	821820000	30	+	4.0532	0.00694805	0.446863	3.01636	P46664	P46664	Adenylosuccinate synthetase isozyme 2	Adss
25.3541	25.7294	25.4658	25.266	25.876	25.8285	25.9382	25.959			catalytic activity;H3 histone acetyltransferase activity;H4 histone acetyltransferase activity;histone acetyltransferase activity;iron-sulfur cluster binding;metal ion binding;phosphorylase kinase regulator activity;RNA polymerase II core binding;transferase activity;transferase activity, transferring acyl groups	central nervous system development;histone H3 acetylation;histone H4 acetylation;nervous system development;neuron migration;positive regulation of cell migration;regulation of protein kinase activity;regulation of transcription by RNA polymerase II;regulation of transcription, DNA-templated;transcription, DNA-templated	cytoplasm;Elongator holoenzyme complex;histone acetyltransferase complex;nucleolus;nucleus;transcription elongation factor complex		8	8	8	15.7	15.7	15.7	62.384	0	15.433	521990000	25	+	2.27388	0.0135253	0.446618	2.18027	Q9CZX0	Q9CZX0	Elongator complex protein 3	Elp3
29.2464	29.642	29.5617	29.4073	29.7578	29.9197	30.004	29.9571			5S rRNA binding;mRNA 3'-UTR binding;mRNA 5'-UTR binding;mRNA binding;protein binding;RNA binding;rRNA binding;structural constituent of ribosome;ubiquitin ligase inhibitor activity;ubiquitin protein ligase binding	cellular response to inorganic substance;negative regulation of protein neddylation;negative regulation of ubiquitin protein ligase activity;negative regulation of ubiquitin-dependent protein catabolic process;positive regulation of gene expression;positive regulation of isoleucine-tRNA ligase activity;positive regulation of methionine-tRNA ligase activity;positive regulation of phosphatase activ…	aminoacyl-tRNA synthetase multienzyme complex;cytoplasm;cytosol;cytosolic large ribosomal subunit;cytosolic ribosome;endoplasmic reticulum;intracellular;nucleolus;nucleoplasm;nucleus;protein-containing complex;ribosome		12	12	12	41.1	41.1	41.1	34.4	0	113.97	10007000000	158	+	2.31364	0.0129221	0.445269	2.1987	P47962;D3YYV8	P47962;D3YYV8	60S ribosomal protein L5	Rpl5
29.8771	29.8364	29.8891	29.9193	30.2096	30.4692	30.3181	30.2976			3-chloroallyl aldehyde dehydrogenase activity;aldehyde dehydrogenase (NAD) activity;NAD binding;oxidoreductase activity;oxidoreductase activity, acting on the aldehyde or oxo group of donors, NAD or NADP as acceptor;protein binding;retinal binding;retinal dehydrogenase activity	9-cis-retinoic acid biosynthetic process;anterior/posterior pattern specification;blood vessel development;camera-type eye development;cardiac muscle tissue development;cellular response to retinoic acid;determination of bilateral symmetry;embryonic camera-type eye development;embryonic digestive tract development;embryonic forelimb morphogenesis;embryonic limb morphogenesis;ethanol catabolic pro…	cytoplasm;cytosol;intracellular membrane-bounded organelle;mitochondrial matrix;mitochondrion;nucleoplasm;perinuclear region of cytoplasm	Biological oxidations;Ethanol oxidation;Metabolism;Metabolism of serotonin;Neuronal System;Neurotransmitter clearance;Phase I - Functionalization of compounds;RA biosynthesis pathway;Serotonin clearance from the synaptic cleft;Signal Transduction;Signaling by Nuclear Receptors;Signaling by Retinoic Acid;Transmission across Chemical Synapses	26	26	24	56.1	56.1	54.3	56.537	0	323.31	11978000000	253	+	3.63958	0.00762963	0.443123	2.82967	P47738;A0A0G2JEU1;A0A0G2JFQ0;A0A0G2JF60;D3YYF3;Q62148;Q9CZS1	P47738;A0A0G2JEU1	Aldehyde dehydrogenase, mitochondrial	Aldh2
25.1303	25.8664	26.0108	25.8524	26.0568	26.205	26.2204	26.1454			protein binding		integral component of membrane;membrane;mitochondrial outer membrane;mitochondrion	Deubiquitination;Metabolism of proteins;Mitophagy;Pink/Parkin Mediated Mitophagy;Post-translational protein modification;Ub-specific processing proteases	9	9	9	16.7	16.7	16.7	67.589	0	19.768	631370000	26	+	1.14959	0.0492233	0.441917	1.4653	Q9CZW5	Q9CZW5	Mitochondrial import receptor subunit TOM70	Tomm70a
25.6507	25.2883	25.4861	25.494	25.6369	25.9095	26.2027	25.9357			glycylpeptide N-tetradecanoyltransferase activity;myristoyltransferase activity;transferase activity;transferase activity, transferring acyl groups	cellular ketone metabolic process;in utero embryonic development;N-terminal peptidyl-glycine N-myristoylation;N-terminal protein myristoylation	cytoplasm;cytosol;extrinsic component of membrane;Golgi apparatus;membrane;plasma membrane	Activation, myristolyation of BID and translocation to mitochondria;Apoptosis;G alpha (i) signalling events;GPCR downstream signalling;Inactivation, recovery and regulation of the phototransduction cascade;Intrinsic Pathway for Apoptosis;Programmed Cell Death;Signal Transduction;Signaling by GPCR;The phototransduction cascade;Visual phototransduction	7	7	7	17.5	17.5	17.5	56.888	0	38.018	546590000	36	+	1.73775	0.0230862	0.441423	1.8596	O70310;F7APP3;A2AJH3;O70311	O70310	Glycylpeptide N-tetradecanoyltransferase 1	Nmt1
26.0573	26.0395	26.1188	26.0002	26.4782	26.649	26.4967	26.3557			glutaminase activity;hydrolase activity;identical protein binding;protein binding	chemical synaptic transmission;glutamate biosynthetic process;glutamine catabolic process;glutamine metabolic process;protein homotetramerization;regulation of respiratory gaseous exchange by neurological system process;suckling behavior	cytoplasm;cytosol;mitochondrial matrix;mitochondrion	Amino acid synthesis and interconversion (transamination);Gene expression (Transcription);Generic Transcription Pathway;Glutamate Neurotransmitter Release Cycle;Metabolism;Metabolism of amino acids and derivatives;Neuronal System;Neurotransmitter release cycle;RNA Polymerase II Transcription;TP53 Regulates Metabolic Genes;Transcriptional Regulation by TP53;Transmission across Chemical Synapses	8	8	8	15.7	15.7	15.7	73.963	0	20.625	776680000	22	+	3.29949	0.00775455	0.440928	2.67235	D3Z7P3;D3Z7P4;F6U529;F7B327	D3Z7P3;D3Z7P4	Glutaminase kidney isoform, mitochondrial	Gls
27.9408	28.4043	28.3524	28.446	28.6927	28.6655	28.6653	28.8802			DNA binding;mRNA binding;protein homodimerization activity;RNA binding;structural constituent of ribosome	cytoplasmic translation;maturation of LSU-rRNA from tricistronic rRNA transcript (SSU-rRNA, 5.8S rRNA, LSU-rRNA);ribosomal large subunit biogenesis;rRNA processing;translation	cytosolic large ribosomal subunit;polysome;ribosome		11	11	11	37.8	37.8	37.8	31.419	0	80.545	3704800000	47	+	1.86449	0.0212488	0.440052	1.93332	P14148;F6XI62	P14148;F6XI62	60S ribosomal protein L7	Rpl7
27.8209	27.8753	27.8842	27.9209	28.3539	28.2625	28.3294	28.3141			aminoacyl-tRNA ligase activity;ATP binding;ligase activity;magnesium ion binding;nucleotide binding;phenylalanine-tRNA ligase activity;RNA binding	phenylalanyl-tRNA aminoacylation;protein heterotetramerization;translation	cytoplasm;phenylalanine-tRNA ligase complex		19	19	19	36.8	36.8	36.8	65.696	0	46.649	2803200000	80	+	5.34868	0.00463793	0.439694	3.42761	Q9WUA2;A0A087WPV4;A0A087WS80;A0A087WQ15	Q9WUA2	Phenylalanine--tRNA ligase beta subunit	Farsb
24.4716	24.9148	24.9635	24.781	25.2812	25.1389	25.1985	25.2706			chromatin binding;core promoter sequence-specific DNA binding;histone methyltransferase activity (H4-R3 specific);histone-arginine N-methyltransferase activity;identical protein binding;methyl-CpG binding;methyltransferase activity;protein binding;protein heterodimerization activity;protein-arginine N-methyltransferase activity;protein-arginine omega-N symmetric methyltransferase activity;protein…	chromatin organization;circadian regulation of gene expression;DNA-templated transcription, termination;endothelial cell activation;Golgi ribbon formation;histone arginine methylation;histone H4-R3 methylation;liver regeneration;methylation;negative regulation of cell differentiation;negative regulation of transcription by RNA polymerase II;peptidyl-arginine methylation;peptidyl-arginine methylat…	cytoplasm;cytosol;Golgi apparatus;histone methyltransferase complex;methylosome;nucleus;protein-containing complex	Chromatin modifying enzymes;Chromatin organization;Gene expression (Transcription);Generic Transcription Pathway;Regulation of TP53 Activity;Regulation of TP53 Activity through Methylation;RMTs methylate histone arginines;RNA Polymerase II Transcription;Transcriptional Regulation by TP53	8	8	8	19	19	19	72.737	0	24.434	322990000	17	+	2.04911	0.0173016	0.439564	2.0391	A0A0R4J049;Q8CIG8;F6QQQ6;S4R295	A0A0R4J049;Q8CIG8	Protein arginine N-methyltransferase 5	Prmt5
26.8164	26.8019	26.8035	27.0633	27.3704	27.4891	27.1316	27.2522			ADP transmembrane transporter activity;ATP transmembrane transporter activity;calcium ion binding;metal ion binding	ADP transport;ATP transport;cellular response to calcium ion;cellular response to oxidative stress;mitochondrial transport;regulation of cell death;transmembrane transport	integral component of membrane;membrane;mitochondrial inner membrane;mitochondrion		10	10	10	24.2	24.2	24.2	52.901	0	24.397	1454900000	47	+	2.3366	0.0128803	0.439544	2.19692	Q8BMD8;A0A0G2JFB9	Q8BMD8	Calcium-binding mitochondrial carrier protein SCaMC-1	Slc25a24
28.9124	28.9412	29.1004	29.0461	29.352	29.4411	29.4973	29.4599			aminoacyl-tRNA editing activity;aminoacyl-tRNA ligase activity;ATP binding;GTPase binding;isoleucine-tRNA ligase activity;ligase activity;nucleotide binding;tRNA binding	aminoacyl-tRNA metabolism involved in translational fidelity;isoleucyl-tRNA aminoacylation;translation;tRNA aminoacylation for protein translation	aminoacyl-tRNA synthetase multienzyme complex;cytoplasm;cytosol		37	37	37	33.4	33.4	33.4	144.27	0	199.87	6169300000	144	+	3.73114	0.00787978	0.437585	2.84503	Q8BU30;E9Q866	Q8BU30	Isoleucine--tRNA ligase, cytoplasmic	Iars
26.9941	27.0973	27.1092	26.9691	27.3723	27.2761	27.7068	27.5644				Golgi to endosome transport	cytosol;endosome;Golgi apparatus;integral component of membrane;membrane;plasma membrane;trans-Golgi network;trans-Golgi network transport vesicle	Cargo recognition for clathrin-mediated endocytosis;Clathrin derived vesicle budding;Clathrin-mediated endocytosis;Golgi Associated Vesicle Biogenesis;Intra-Golgi and retrograde Golgi-to-ER traffic;Membrane Trafficking;Metabolism of proteins;Post-translational protein modification;Post-translational protein phosphorylation;Regulation of Insulin-like Growth Factor (IGF) transport and uptake by Ins…	4	4	4	13.9	13.9	13.9	37.848	0	18.48	1551700000	32	+	2.27112	0.0139562	0.437502	2.15683	Q62313;Q62314	Q62313;Q62314	Trans-Golgi network integral membrane protein 1;Trans-Golgi network integral membrane protein 2	Tgoln1;Tgoln2
28.7653	29.2808	29.3633	29.1935	29.6105	29.5889	29.4388	29.7053			protein binding;structural constituent of ribosome	cytoplasmic translation;translation	cytosolic large ribosomal subunit;intracellular;polysomal ribosome;ribosome		9	9	9	54.4	54.4	54.4	14.463	0	25.335	7025800000	45	+	1.63142	0.0267944	0.435162	1.78313	P62900;A0A0A6YX26;A0A0A6YXL3	P62900;A0A0A6YX26;A0A0A6YXL3	60S ribosomal protein L31	Rpl31
27.6675	27.7842	27.7704	27.6053	28.2316	28.1536	28.0236	28.1552			nucleotide binding;porin activity;voltage-gated anion channel activity	anion transmembrane transport;behavioral fear response;chemical synaptic transmission;inorganic anion transport;ion transport;learning;neuron-neuron synaptic transmission;regulation of cilium assembly;transmembrane transport	integral component of membrane;membrane;mitochondrial inner membrane;mitochondrial outer membrane;mitochondrion;pore complex	Deubiquitination;Metabolism of proteins;Post-translational protein modification;Ub-specific processing proteases	9	9	9	41.3	41.3	41.3	30.695	0	117.64	2599900000	64	+	3.42404	0.00761137	0.434172	2.70172	A0A140T8V3;Q60931;J3QMG3	A0A140T8V3;Q60931;J3QMG3	Voltage-dependent anion-selective channel protein 3	Vdac3
29.2077	29.126	28.9368	28.9633	29.5127	29.4768	29.4814	29.4987			amide binding;protein binding;protein C-terminus binding;protein N-terminus binding	cellular response to hypoxia;cellular response to retinoic acid;mammary gland alveolus development;mammary gland branching involved in thelarche;mitochondrion organization;negative regulation of apoptotic process;negative regulation of DNA binding transcription factor activity;negative regulation of intracellular estrogen receptor signaling pathway;negative regulation of mammary gland epithelial …	axon;cell periphery;cell surface;cytoplasm;membrane;mitochondrial inner membrane;mitochondrial outer membrane;mitochondrion;nuclear matrix;nucleus;protein-containing complex	Mitochondrial calcium ion transport;Processing of SMDT1;Transport of small molecules	20	20	20	71.2	71.2	71.2	33.296	0	199.51	6369000000	108	+	3.24386	0.00773451	0.433958	2.62194	O35129;F6QPR1;F6Q8V7	O35129;F6QPR1	Prohibitin-2	Phb2
28.3754	28.3316	28.3084	28.2205	29.035	28.7429	28.3616	28.8271			phosphate ion transmembrane transporter activity;protein-containing complex binding;symporter activity	mitochondrial transport;phosphate ion transmembrane transport;transmembrane transport	integral component of membrane;membrane;mitochondrial inner membrane;mitochondrion;myelin sheath		11	11	11	37.7	37.7	37.7	39.736	0	89.512	3807400000	68	+	1.61671	0.0268963	0.432675	1.7698	G5E902;Q8VEM8	G5E902;Q8VEM8	Phosphate carrier protein, mitochondrial	Slc25a3
NaN	24.6344	25.1458	25.1392	25.5163	25.2512	25.2297	25.6252			protein transporter activity	ER to Golgi vesicle-mediated transport;Golgi organization;intracellular protein transport;intra-Golgi vesicle-mediated transport;protein glycosylation;protein localization to organelle;protein stabilization;protein transport;retrograde vesicle-mediated transport, Golgi to ER	cis-Golgi network;cytosol;Golgi apparatus;Golgi cisterna membrane;Golgi transport complex;membrane;plasma membrane	Asparagine N-linked glycosylation;COPI-mediated anterograde transport;ER to Golgi Anterograde Transport;Intra-Golgi and retrograde Golgi-to-ER traffic;Intra-Golgi traffic;Membrane Trafficking;Metabolism of proteins;Post-translational protein modification;Retrograde transport at the Trans-Golgi-Network;Transport to the Golgi and subsequent modification;Vesicle-mediated transport	6	6	6	8.3	8.3	8.3	94.144	0	14.311	374340000	12	+	1.18979	0.0477406	0.432476	1.52762	E9QL65;Q8CI04	E9QL65;Q8CI04	Conserved oligomeric Golgi complex subunit 3	Cog3
24.7395	24.2886	24.1916	24.328	24.883	24.6107	24.9637	24.8138			ATP binding;ligase activity;methylcrotonoyl-CoA carboxylase activity;nucleotide binding	coenzyme A metabolic process;leucine catabolic process	methylcrotonoyl-CoA carboxylase complex;mitochondrial matrix;mitochondrion	Biotin transport and metabolism;Branched-chain amino acid catabolism;Metabolism;Metabolism of amino acids and derivatives;Metabolism of vitamins and cofactors;Metabolism of water-soluble vitamins and cofactors	5	5	5	9.6	9.6	9.6	61.378	0	7.1228	250520000	13	+	1.63144	0.0266378	0.430839	1.77584	Q3ULD5	Q3ULD5	Methylcrotonoyl-CoA carboxylase beta chain, mitochondrial	Mccc2
23.0699	NaN	23.0069	NaN	23.6079	23.4973	NaN	23.3022			ATP binding;kinase activity;nucleotide binding;protein kinase activity;pyruvate dehydrogenase (acetyl-transferring) kinase activity;transferase activity	carbohydrate metabolic process;cell proliferation;glucose metabolic process;hypoxia-inducible factor-1alpha signaling pathway;intracellular signal transduction;intrinsic apoptotic signaling pathway in response to oxidative stress;phosphorylation;protein phosphorylation;regulation of acetyl-CoA biosynthetic process from pyruvate;regulation of glucose metabolic process	mitochondrial matrix;mitochondrial pyruvate dehydrogenase complex;mitochondrion;nucleolus;nucleus;plasma membrane	Metabolism;Pyruvate metabolism;Pyruvate metabolism and Citric Acid (TCA) cycle;Regulation of pyruvate dehydrogenase (PDH) complex;Signal Transduction;Signaling by Nuclear Receptors;Signaling by Retinoic Acid;The citric acid (TCA) cycle and respiratory electron transport	2	2	2	7.1	7.1	7.1	48.994	0.00153	3.4511	77699000	5	+	1.45208	0.0324036	0.43071	1.97785	Q8BFP9	Q8BFP9	[Pyruvate dehydrogenase (acetyl-transferring)] kinase isozyme 1, mitochondrial	Pdk1
27.252	27.3529	27.3179	27.2754	27.6169	27.963	27.5454	27.7953			DNA binding;electron-transferring-flavoprotein dehydrogenase activity;FAD binding;flavin adenine dinucleotide binding;NAD(P)H oxidase activity;oxidoreductase activity;oxidoreductase activity, acting on NAD(P)H;protein binding;protein dimerization activity	activation of cysteine-type endopeptidase activity involved in apoptotic process;apoptotic mitochondrial changes;apoptotic process;cellular response to aldosterone;cellular response to estradiol stimulus;cellular response to hydrogen peroxide;cellular response to nitric oxide;cellular response to oxygen-glucose deprivation;intrinsic apoptotic signaling pathway in response to endoplasmic reticulum…	cytoplasm;cytosol;integral component of membrane;membrane;mitochondrial inner membrane;mitochondrial intermembrane space;mitochondrial outer membrane;mitochondrion;nucleus;perinuclear region of cytoplasm		12	12	12	31.4	31.4	31.4	66.765	0	118.43	1898600000	54	+	2.37228	0.0132323	0.430586	2.19288	Q9Z0X1;B1AU25	Q9Z0X1;B1AU25	Apoptosis-inducing factor 1, mitochondrial	Aifm1
22.8734	22.7999	NaN	NaN	23.4065	23.1626	23.0592	23.438			molecular_function	mitochondrial electron transport, succinate to ubiquinone;mitochondrial respiratory chain complex II assembly;negative regulation of canonical Wnt signaling pathway;negative regulation of epithelial to mesenchymal transition;protein dephosphorylation;protein-FAD linkage;tricarboxylic acid cycle	cytosol;mitochondrial matrix;mitochondrion;nucleolus		2	2	2	17.7	17.7	17.7	19.431	0	5.4053	71604000	6	+	1.42291	0.034301	0.429938	1.78668	Q8C6I2	Q8C6I2	Succinate dehydrogenase assembly factor 2, mitochondrial	Sdhaf2
22.928	22.9526	NaN	22.7847	23.1483	23.2422	23.1919	23.6875			ATP binding;carboxy-lyase activity;diphosphomevalonate decarboxylase activity;Hsp70 protein binding;lyase activity;nucleotide binding;protein homodimerization activity	cholesterol biosynthetic process;cholesterol metabolic process;isopentenyl diphosphate biosynthetic process, mevalonate pathway;isoprenoid biosynthetic process;lipid metabolic process;positive regulation of cell proliferation;steroid biosynthetic process;steroid metabolic process;sterol biosynthetic process	cytosol	Asparagine N-linked glycosylation;Biosynthesis of the N-glycan precursor (dolichol lipid-linked oligosaccharide, LLO) and transfer to a nascent protein;Cholesterol biosynthesis;Metabolism;Metabolism of lipids;Metabolism of proteins;Metabolism of steroids;Post-translational protein modification;Synthesis of Dolichyl-phosphate;Synthesis of substrates in N-glycan biosythesis	3	3	3	9	9	9	44.072	0	9.9563	82426000	10	+	1.41253	0.0357026	0.429026	1.6887	Q99JF5	Q99JF5	Diphosphomevalonate decarboxylase	Mvd
25.9404	26.1772	25.9493	26.4015	26.5672	26.5728	26.4279	26.601			protein binding;signaling receptor binding	antifungal humoral response;antifungal innate immune response;brown fat cell differentiation;cell differentiation;chemotaxis;defense response to Gram-negative bacterium;defense response to Gram-positive bacterium;embryonic digestive tract development;in utero embryonic development;inflammatory response;innate immune response;positive regulation of chemotaxis;positive regulation of fat cell differ…	extracellular matrix;extracellular region;extracellular space	Hemostasis;Platelet activation, signaling and aggregation;Platelet degranulation;Response to elevated platelet cytosolic Ca2+	4	4	4	33.7	33.7	33.7	18.477	0	14.575	819840000	28	+	1.97539	0.0212059	0.425126	1.96669	A0A0N4SVV4;Q9DD06	A0A0N4SVV4;Q9DD06	Retinoic acid receptor responder protein 2	Rarres2
30.6337	30.4826	30.4574	30.5918	30.9325	30.9406	30.9727	31.0184			aminoacyl-tRNA ligase activity;ATP binding;catalytic activity;glutamate-tRNA ligase activity;GTPase binding;identical protein binding;ligase activity;metal ion binding;nucleotide binding;proline-tRNA ligase activity;protein binding;protein homodimerization activity;RNA binding;RNA stem-loop binding;zinc ion binding	cellular response to insulin stimulus;cellular response to interferon-gamma;glutamyl-tRNA aminoacylation;long-chain fatty acid import;metabolic process;negative regulation of translation;prolyl-tRNA aminoacylation;regulation of translation;translation;tRNA aminoacylation;tRNA aminoacylation for protein translation	aminoacyl-tRNA synthetase multienzyme complex;cytoplasm;cytosol;GAIT complex;plasma membrane;ribonucleoprotein complex		52	52	52	44.6	44.6	44.6	170.08	0	323.31	18725000000	373	+	4.0041	0.00701149	0.424667	2.89521	Q8CGC7;A0A0A6YWA4;A0A0A6YWH3	Q8CGC7	Bifunctional glutamate/proline--tRNA ligase;Glutamate--tRNA ligase;Proline--tRNA ligase	Eprs
27.1544	26.8855	27.358	27.3048	27.5225	27.397	27.7998	27.6788			mannose binding;mannose transmembrane transporter activity;retromer complex binding	intracellular protein transport;mannose transmembrane transport;secretion of lysosomal enzymes	endosome;integral component of membrane;late endosome;lysosomal membrane;lysosome;lytic vacuole;membrane;perinuclear region of cytoplasm;retromer complex;trans-Golgi network	Cargo recognition for clathrin-mediated endocytosis;Clathrin derived vesicle budding;Clathrin-mediated endocytosis;Intra-Golgi and retrograde Golgi-to-ER traffic;Lysosome Vesicle Biogenesis;Membrane Trafficking;Retrograde transport at the Trans-Golgi-Network;trans-Golgi Network Vesicle Budding;Vesicle-mediated transport	6	6	6	27.3	27.3	27.3	31.172	0	140.45	1699600000	43	+	1.6617	0.026741	0.423808	1.78215	P24668	P24668	Cation-dependent mannose-6-phosphate receptor	M6pr
27.6057	27.677	27.5072	27.3043	28.1656	27.6031	27.8133	28.2049			disulfide oxidoreductase activity;protein disulfide isomerase activity	cell redox homeostasis;oxidation-reduction process;protein folding;response to endoplasmic reticulum stress	cell;endoplasmic reticulum;endoplasmic reticulum membrane;integral component of membrane;membrane		5	5	5	16.2	16.2	16.2	31.395	0	27.317	2192000000	35	+	1.3649	0.0401536	0.423171	1.59336	Q8VBT0;F6V084	Q8VBT0;F6V084	Thioredoxin-related transmembrane protein 1	Tmx1
25.8252	25.9961	25.7407	25.6736	26.0973	26.263	26.1961	26.3633			protein binding	cell differentiation;cellular response to epidermal growth factor stimulus;cellular response to insulin stimulus;cellular response to insulin-like growth factor stimulus;cellular response to platelet-derived growth factor stimulus;positive regulation of fat cell differentiation;positive regulation of protein homodimerization activity;positive regulation of protein serine/threonine kinase activity…	axon;cell junction;cell projection;cytoplasm;cytosol;dendrite;extrinsic component of cytoplasmic side of plasma membrane;Golgi apparatus;growth cone;membrane;nucleoplasm;nucleus;perikaryon;perinuclear region of cytoplasm;plasma membrane;postsynaptic membrane;presynaptic membrane;synapse		6	6	6	18.6	18.6	18.6	41.349	0	55.068	658260000	17	+	2.48296	0.01224	0.421041	2.2233	Q9D5V6	Q9D5V6	Synapse-associated protein 1	Syap1
27.6157	27.7904	27.799	27.925	28.0686	28.4876	27.995	28.2619			identical protein binding;nuclear import signal receptor activity;protein transporter activity;Ran GTPase binding;structural constituent of nuclear pore	mRNA transport;protein export from nucleus;protein import into nucleus;protein import into nucleus, translocation;protein localization to nuclear pore;protein transport	cytoplasm;cytosol;membrane;nuclear inner membrane;nuclear membrane;nuclear outer membrane;nuclear pore;nucleoplasm;nucleus		5	5	5	56.7	56.7	56.7	14.478	0	46.017	3002400000	56	+	1.78847	0.0234085	0.420748	1.85149	P61971	P61971	Nuclear transport factor 2	Nutf2
25.3571	25.6409	25.4593	25.2319	25.863	25.8352	25.7029	25.961			acetyl-CoA carboxylase activity;ATP binding;biotin binding;biotin carboxylase activity;catalytic activity;identical protein binding;ligase activity;metal ion binding;nucleotide binding;protein binding	acetyl-CoA metabolic process;cellular response to prostaglandin E stimulus;energy homeostasis;fatty acid biosynthetic process;fatty acid metabolic process;lipid homeostasis;lipid metabolic process;malonyl-CoA biosynthetic process;metabolic process;negative regulation of catalytic activity;negative regulation of fatty acid beta-oxidation;negative regulation of fatty acid oxidation;negative regulat…	actin cytoskeleton;cytoplasm;cytosol;endomembrane system;fibrillar center;membrane;mitochondrion;nucleus	Biotin transport and metabolism;ChREBP activates metabolic gene expression;Fatty acid metabolism;Fatty acyl-CoA biosynthesis;Import of palmitoyl-CoA into the mitochondrial matrix;Integration of energy metabolism;Metabolism;Metabolism of lipids;Metabolism of vitamins and cofactors;Metabolism of water-soluble vitamins and cofactors	15	15	15	9.2	9.2	9.2	265.25	0	35.902	508260000	38	+	2.20661	0.0164045	0.418233	2.07554	Q5SWU9;E9Q4Z2;V9GXY1;D3Z0B3;A0A0R4J1S9;V9GWS0	Q5SWU9	Acetyl-CoA carboxylase 1;Biotin carboxylase	Acaca
25.6625	25.4753	25.3012	25.3889	25.798	26.3287	25.6237	25.7409			adenine binding;adenine phosphoribosyltransferase activity;AMP binding;transferase activity;transferase activity, transferring glycosyl groups	adenine metabolic process;adenine salvage;AMP salvage;cellular response to insulin stimulus;grooming behavior;lactation;nucleoside metabolic process;purine ribonucleoside salvage	cytoplasm;cytosol;nucleoplasm	Immune System;Innate Immune System;Metabolism;Metabolism of nucleotides;Neutrophil degranulation;Nucleotide salvage;Purine salvage	4	4	4	24.4	24.4	24.4	19.724	0	7.9629	534330000	11	+	1.26528	0.0447544	0.415854	1.51629	P08030;A0A1D5RLR6	P08030	Adenine phosphoribosyltransferase	Aprt
30.0381	30.174	30.1115	30.0783	30.5141	30.266	30.4874	30.7964			RNA binding;structural constituent of ribosome	cellular response to leukemia inhibitory factor;maturation of SSU-rRNA from tricistronic rRNA transcript (SSU-rRNA, 5.8S rRNA, LSU-rRNA);ribosomal small subunit biogenesis;rRNA processing;translation	cytosolic small ribosomal subunit;ribosome;small ribosomal subunit	Activation of the mRNA upon binding of the cap-binding complex and eIFs, and subsequent binding to 43S;Cap-dependent Translation Initiation;Eukaryotic Translation Initiation;Formation of a pool of free 40S subunits;Formation of the ternary complex, and subsequently, the 43S complex;L13a-mediated translational silencing of Ceruloplasmin expression;Metabolism of proteins;Metabolism of RNA;Nonsense …	14	14	14	69.9	69.9	69.9	16.445	0	38.403	13721000000	110	+	1.99271	0.0212837	0.415479	1.95523	P14131	P14131	40S ribosomal protein S16	Rps16
28.4381	28.2594	28.4541	28.3818	28.726	28.7966	28.9497	28.7212			2,4-dienoyl-CoA reductase (NADPH) activity;NADPH binding;oxidoreductase activity	fatty acid beta-oxidation;fatty acid metabolic process;lipid metabolic process;oxidation-reduction process;protein homotetramerization	cytosol;mitochondrion;nucleoplasm	Fatty acid metabolism;Metabolism;Metabolism of lipids;Mitochondrial Fatty Acid Beta-Oxidation;mitochondrial fatty acid beta-oxidation of unsaturated fatty acids	9	9	9	30.7	30.7	30.7	36.213	0	88.835	3911400000	47	+	3.01486	0.00813178	0.41502	2.45291	Q9CQ62	Q9CQ62	2,4-dienoyl-CoA reductase, mitochondrial	Decr1
25.7115	26.1684	26.1211	26.1891	26.4567	26.3928	26.4565	26.5434			acetyltransferase activity;N-acetyltransferase activity;peptide alpha-N-acetyltransferase activity;protein binding;ribosome binding	angiogenesis;cell differentiation;multicellular organism development;negative regulation of apoptotic process;N-terminal peptidyl-methionine acetylation;N-terminal protein amino acid acetylation;positive regulation of transcription, DNA-templated;protein stabilization;regulation of transcription, DNA-templated;transcription, DNA-templated	cytoplasm;cytosol;NatA complex;nucleus;perinuclear region of cytoplasm;transcription factor complex		9	9	9	11.3	11.3	11.3	101.09	0	19.342	775880000	29	+	1.91467	0.0212736	0.414812	1.91095	G3X8Y3;Q80UM3;A0A0A6YW80;A0A0A6YX86;A0A0A6YXF4;E9PZ53;Q9DBB4	G3X8Y3;Q80UM3;A0A0A6YW80	N-alpha-acetyltransferase 15, NatA auxiliary subunit	Naa15
29.4031	29.8254	29.8989	29.6812	30.0638	29.9456	30.1844	30.2655			structural constituent of ribosome	cytoplasmic translation;maintenance of translational fidelity;stress granule assembly;translation	cytoplasm;cytosol;cytosolic small ribosomal subunit;endoplasmic reticulum;intracellular;polysomal ribosome;ribosome;rough endoplasmic reticulum;small ribosomal subunit	Activation of the mRNA upon binding of the cap-binding complex and eIFs, and subsequent binding to 43S;Cap-dependent Translation Initiation;Eukaryotic Translation Initiation;Formation of a pool of free 40S subunits;Formation of the ternary complex, and subsequently, the 43S complex;L13a-mediated translational silencing of Ceruloplasmin expression;Metabolism of proteins;Metabolism of RNA;Nonsense …	6	6	6	49	49	49	15.807	0	28.83	9786700000	42	+	1.71733	0.0260403	0.41265	1.7947	P62267	P62267	40S ribosomal protein S23	Rps23
25.8269	26.1647	26.4319	26.4524	26.3778	26.6157	26.7752	26.7556			molecular_function	biological_process;multicellular organism development	cytoplasmic vesicle;extracellular region;extracellular space;Golgi apparatus;integral component of membrane;membrane	Hemostasis;Platelet activation, signaling and aggregation;Platelet degranulation;Response to elevated platelet cytosolic Ca2+	6	6	6	34.5	34.5	34.5	21.486	0	13.687	986940000	22	+	1.26665	0.0452802	0.412095	1.51219	G3X9I1;G5E911;Q91VU0;E9Q6F0;E9Q8C5	G3X9I1;G5E911;Q91VU0;E9Q6F0	Protein FAM3C	Fam3c
25.9446	25.8691	25.6403	25.6257	26.132	26.0367	26.3138	26.2448			chloride channel activity	chloride transmembrane transport;chloride transport;ion transport	chloride channel complex;endoplasmic reticulum;Golgi apparatus;integral component of membrane;intracellular membrane-bounded organelle;membrane;nucleus		8	8	8	18.8	18.8	18.8	61.239	0	15.979	635110000	17	+	2.18239	0.0173941	0.411894	2.04734	A2AEM2;Q99LI2;Z4YMG1	A2AEM2;Q99LI2	Chloride channel CLIC-like protein 1	Clcc1
29.2238	29.5727	29.5059	29.3669	29.91	29.5125	30.089	29.803			cadherin binding;RNA binding;structural constituent of ribosome	cytoplasmic translation;ribosomal large subunit assembly;translation	cytoplasm;cytoplasmic ribonucleoprotein granule;cytosol;cytosolic large ribosomal subunit;endoplasmic reticulum;intracellular;nucleolus;nucleus;polysomal ribosome;ribosome;rough endoplasmic reticulum	Metabolism of RNA;Nonsense Mediated Decay (NMD) enhanced by the Exon Junction Complex (EJC);Nonsense-Mediated Decay (NMD)	13	13	13	37.2	37.2	37.2	33.509	0	53.96	8138100000	87	+	1.54439	0.0324621	0.411309	1.6893	P47911;E9PUX4;A0A0J9YU32	P47911;E9PUX4	60S ribosomal protein L6	Rpl6;Gm5428
27.5612	27.8609	27.7349	27.692	28.0624	28.0005	28.3409	28.0841			GDP binding;GTP binding;GTPase activity;nucleotide binding	brain development;endoplasmic reticulum tubular network organization;eye development;import into nucleus;lipid particle organization;multicellular organism development;protein transport	apical plasma membrane;basal plasma membrane;endoplasmic reticulum tubular network;Golgi apparatus;intracellular;membrane;plasma membrane	COPI-independent Golgi-to-ER retrograde traffic;Golgi-to-ER retrograde transport;Immune System;Innate Immune System;Intra-Golgi and retrograde Golgi-to-ER traffic;Membrane Trafficking;Metabolism of proteins;Neutrophil degranulation;Post-translational protein modification;RAB GEFs exchange GTP for GDP on RABs;RAB geranylgeranylation;Rab regulation of trafficking;Vesicle-mediated transport	10	10	10	57.3	57.3	57.3	23.035	0	57.575	2487700000	51	+	2.25125	0.0164972	0.409702	2.07699	P35293	P35293	Ras-related protein Rab-18	Rab18
32.2665	32.3725	32.3235	32.4267	32.7578	32.8165	32.729	32.7238			calcium ion binding;protein binding	cell adhesion;cell-matrix adhesion	basement membrane;extracellular matrix;extracellular region;extracellular space;plasma membrane	Extracellular matrix organization;Laminin interactions	54	54	53	54.2	54.2	54.2	153.91	0	323.31	61549000000	577	+	4.27858	0.00717647	0.409486	2.91926	O88322	O88322	Nidogen-2	Nid2
NaN	24.6846	24.6758	24.7638	25.0349	24.9038	25.0635	25.4599			carboxypeptidase activity;hydrolase activity;metal ion binding;zinc ion binding	peptide metabolic process;proteolysis	extracellular region;extracellular space		6	6	6	9.8	9.8	9.8	80.906	0	20.225	301000000	12	+	1.43709	0.0374958	0.40747	1.67107	Q9Z100	Q9Z100	Probable carboxypeptidase X1	Cpxm1
31.4236	31.4255	31.4076	31.3723	31.8102	31.8589	31.877	31.7116			apolipoprotein A-I binding;apolipoprotein binding;ATP binding;chaperone binding;double-stranded RNA binding;enzyme binding;high-density lipoprotein particle binding;hydrolase activity;lipopolysaccharide binding;nucleotide binding;p53 binding;protein binding involved in protein folding;ubiquitin protein ligase binding;unfolded protein binding	activation of cysteine-type endopeptidase activity involved in apoptotic process;apoptotic mitochondrial changes;B cell activation;B cell cytokine production;B cell proliferation;cellular response to heat;chaperone-mediated protein folding;'de novo' protein folding;interaction with symbiont;isotype switching to IgG isotypes;MyD88-dependent toll-like receptor signaling pathway;negative regulation …	cell surface;clathrin-coated pit;coated vesicle;cyclin-dependent protein kinase activating kinase holoenzyme complex;cytoplasm;cytosol;early endosome;extracellular exosome;extracellular space;Golgi apparatus;intracellular membrane-bounded organelle;lipopolysaccharide receptor complex;membrane;membrane raft;mitochondrial crista;mitochondrial inner membrane;mitochondrial matrix;mitochondrion;myelin…	Metabolism of proteins;Mitochondrial protein import	46	46	46	78.4	78.4	78.4	60.955	0	323.31	34841000000	508	+	4.3397	0.00666667	0.407197	2.92796	P63038;D3Z2F2;D3Z7J9	P63038	60 kDa heat shock protein, mitochondrial	Hspd1
27.6566	27.8477	27.6868	27.7155	27.9334	28.1329	28.2652	28.2033			signaling receptor binding	apoptotic process;autophagy of mitochondrion;calcium-mediated signaling using intracellular calcium source;mitochondrial fission;mitochondrial fragmentation involved in apoptotic process;mitochondrial fusion;mitochondrion morphogenesis;negative regulation of endoplasmic reticulum calcium ion concentration;peroxisome fission;positive regulation of cysteine-type endopeptidase activity involved in a…	endoplasmic reticulum;integral component of membrane;integral component of mitochondrial outer membrane;integral component of peroxisomal membrane;membrane;mitochondrial outer membrane;mitochondrion;peroxisomal membrane;peroxisome;protein-containing complex		8	8	8	46.7	46.7	46.7	17.008	0	75.477	2481200000	48	+	2.55795	0.0121188	0.407058	2.21927	Q9CQ92;G3X9U9;D3YZ32	Q9CQ92;G3X9U9	Mitochondrial fission 1 protein	Fis1
31.0771	31.3097	31.3833	31.4922	31.7377	31.6847	31.7121	31.7526			calcium ion binding;metal ion binding	camera-type eye development;in utero embryonic development	endoplasmic reticulum;endoplasmic reticulum lumen	Metabolism of proteins;Post-translational protein modification;Post-translational protein phosphorylation;Regulation of Insulin-like Growth Factor (IGF) transport and uptake by Insulin-like Growth Factor Binding Proteins (IGFBPs)	23	23	23	69.8	69.8	69.8	38.113	0	323.31	33863000000	285	+	2.41256	0.0137439	0.406167	2.14731	Q05186	Q05186	Reticulocalbin-1	Rcn1
24.6564	24.6047	24.7453	24.9669	25.1911	25.2919	25.073	25.0392			chromatin binding;histone acetyltransferase binding;histone deacetylase activity;histone deacetylase binding;hydrolase activity;metal ion binding;NAD+ binding;NAD-dependent histone deacetylase activity;NAD-dependent histone deacetylase activity (H4-K16 specific);NAD-dependent protein deacetylase activity;protein binding;protein deacetylase activity;transcription factor binding;tubulin deacetylase…	autophagy;cell cycle;cell differentiation;cell division;cellular lipid catabolic process;cellular response to caloric restriction;cellular response to epinephrine stimulus;cellular response to hepatocyte growth factor stimulus;cellular response to hypoxia;cellular response to molecule of bacterial origin;cellular response to oxidative stress;hepatocyte growth factor receptor signaling pathway;his…	cell projection;centriole;centrosome;chromosome;cytoplasm;cytoskeleton;cytosol;glial cell projection;growth cone;juxtaparanode region of axon;lateral loop;meiotic spindle;membrane;microtubule;microtubule organizing center;midbody;mitochondrion;mitotic spindle;myelin sheath;nuclear heterochromatin;nucleolus;nucleus;paranodal junction;paranode region of axon;perikaryon;perinuclear region of cytopla…		4	4	4	12.3	12.3	12.3	39.425	0	10.573	312820000	11	+	2.20125	0.0173475	0.405463	2.04089	A0A140LHL5;Q8VDQ8	A0A140LHL5;Q8VDQ8	NAD-dependent protein deacetylase sirtuin-2	Sirt2
28.4995	28.5048	28.5713	28.7253	28.9057	28.9169	29.1534	28.9429			cytokine receptor binding;D-dopachrome decarboxylase activity;lyase activity;phenylpyruvate tautomerase activity;protease binding	melanin biosynthetic process;negative regulation of macrophage chemotaxis;positive regulation of ERK1 and ERK2 cascade;positive regulation of inflammatory response;positive regulation of tumor necrosis factor production	cytoplasm;extracellular space		8	8	3	79.7	79.7	30.5	13.077	0	97.945	4485300000	86	+	2.67255	0.0110205	0.404513	2.26464	O35215;G3UZN1	O35215;G3UZN1	D-dopachrome decarboxylase	Ddt
27.5636	27.7877	27.6108	27.8121	28.3042	28.0176	28.0448	28.0226			ATP binding;biotin binding;catalytic activity;identical protein binding;ligase activity;metal ion binding;nucleotide binding;pyruvate carboxylase activity	gluconeogenesis;lipid metabolic process;metabolic process;negative regulation of gene expression;positive regulation by host of viral process;positive regulation by host of viral release from host cell;pyruvate metabolic process;viral RNA genome packaging	cytoplasm;mitochondrial inner membrane;mitochondrial matrix;mitochondrion	Biotin transport and metabolism;Gluconeogenesis;Glucose metabolism;Metabolism;Metabolism of carbohydrates;Metabolism of vitamins and cofactors;Metabolism of water-soluble vitamins and cofactors	24	24	24	27.1	27.1	27.1	129.7	0	164.93	2412100000	90	+	2.30895	0.0165303	0.403747	2.09014	G5E8R3;E9QPD7;Q05920	G5E8R3;E9QPD7;Q05920	Pyruvate carboxylase;Pyruvate carboxylase, mitochondrial	Pcx;Pc
24.729	24.5053	24.631	NaN	24.938	25.1069	24.9863	25.0559			2 iron, 2 sulfur cluster binding;disulfide oxidoreductase activity;electron transfer activity;iron-sulfur cluster binding;metal ion binding;molecular_function;protein disulfide oxidoreductase activity	cell redox homeostasis;electron transport chain;hemopoiesis;oxidation-reduction process;protein lipoylation	dendrite;mitochondrial matrix;mitochondrion;neuronal cell body;nucleus	Metabolism;Mitochondrial iron-sulfur cluster biogenesis	3	3	3	26.3	26.3	26.3	16.292	0	21.094	290880000	12	+	2.64312	0.0113469	0.399998	2.35481	Q80Y14	Q80Y14	Glutaredoxin-related protein 5, mitochondrial	Glrx5
26.6317	26.5568	26.7822	26.9634	27.0789	27.1157	27.2887	27.0497			5.8S rRNA binding;large ribosomal subunit rRNA binding;RNA binding;structural constituent of ribosome	cytoplasmic translation;liver regeneration;translation	cytosolic large ribosomal subunit;intracellular;polysomal ribosome;ribosome	Metabolism of RNA;Nonsense Mediated Decay (NMD) enhanced by the Exon Junction Complex (EJC);Nonsense-Mediated Decay (NMD)	5	5	5	25.8	25.8	25.8	23.247	0	29.939	1464700000	22	+	2.05845	0.0212326	0.399668	1.95368	A2A547;P84099	A2A547;P84099	Ribosomal protein L19;60S ribosomal protein L19	Rpl19
27.5725	27.4074	27.4263	27.6131	27.8472	28.0096	28.027	27.733			identical protein binding;isomerase activity;S-methyl-5-thioribose-1-phosphate isomerase activity	cellular amino acid biosynthetic process;cellular biosynthetic process;cellular metabolic process;L-methionine salvage from methylthioadenosine;methionine biosynthetic process	cytoplasm;cytosol;fibrillar center;nucleoplasm;nucleus	Metabolism;Metabolism of amino acids and derivatives;Metabolism of polyamines;Methionine salvage pathway;Sulfur amino acid metabolism	10	10	10	36.3	36.3	36.3	39.41	0	121.76	2113000000	48	+	2.42983	0.0141141	0.399396	2.13643	Q9CQT1;F6YY88;F8WI95	Q9CQT1;F6YY88	Methylthioribose-1-phosphate isomerase	Mri1
25.7986	25.7198	25.8188	25.9322	26.4073	26.1134	25.9906	26.3516			fucosyltransferase activity;peptide-O-fucosyltransferase activity;transferase activity;transferase activity, transferring glycosyl groups	angiogenesis;carbohydrate metabolic process;fucose metabolic process;heart development;nervous system development;Notch signaling pathway;protein glycosylation;protein O-linked fucosylation;protein O-linked glycosylation;regulation of Notch signaling pathway;somitogenesis	endoplasmic reticulum;membrane		5	5	5	23.3	23.3	23.3	40.02	0	22.253	656470000	36	+	1.99433	0.0213226	0.398349	1.91729	A2AMC3;Q3UXG7;Q91ZW2;E9PZ15;E9Q686	A2AMC3;Q3UXG7;Q91ZW2;E9PZ15;E9Q686	GDP-fucose protein O-fucosyltransferase 1	Pofut1
24.4396	24.8677	24.5683	24.541	25.2159	24.8674	24.9231	NaN			alpha-(1->3)-fucosyltransferase activity;fucosyltransferase activity;transferase activity;transferase activity, transferring glycosyl groups	fucosylation;protein glycosylation	Golgi apparatus;Golgi cisterna membrane;Golgi membrane;integral component of membrane;membrane		3	3	3	7.2	7.2	7.2	55.532	0.00263	2.8832	276650000	8	+	1.42536	0.0392138	0.397978	1.64703	Q8BHC9	Q8BHC9	Alpha-(1,3)-fucosyltransferase 11	Fut11
31.9892	31.8045	31.8358	32.0563	32.236	32.3243	32.3996	32.3109			calcium ion binding;metal ion binding		endoplasmic reticulum;endoplasmic reticulum lumen;endoplasmic reticulum membrane;extracellular region;Golgi apparatus;melanosome;membrane;sarcoplasmic reticulum;sarcoplasmic reticulum lumen	Metabolism of proteins;Post-translational protein modification;Post-translational protein phosphorylation;Regulation of Insulin-like Growth Factor (IGF) transport and uptake by Insulin-like Growth Factor Binding Proteins (IGFBPs)	21	21	4	67.9	67.9	11.1	37.063	0	323.31	47377000000	353	+	2.91398	0.0110545	0.396247	2.34365	O35887;G3V004;G3UWR0;G3UWV3;G3UXA8;G3UY49;G3UXA3	O35887;G3V004;G3UWR0;G3UWV3	Calumenin	Calu
26.4506	26.7607	26.6087	26.5634	27.1885	26.9212	26.5985	27.243			molecular_function;oxidoreductase activity	biological_process;oxidation-reduction process	endoplasmic reticulum;mitochondrial inner membrane;mitochondrion		8	8	8	22.7	22.7	22.7	34.005	0	13.646	1151200000	16	+	1.29403	0.0464292	0.391949	1.50194	Q99L04	Q99L04	Dehydrogenase/reductase SDR family member 1	Dhrs1
30.792	30.7445	30.8758	30.8486	31.1141	31.1366	31.2501	31.3221			identical protein binding;protein binding;protein domain specific binding;protein N-terminus binding	negative regulation of ion transmembrane transport;negative regulation of transcription, DNA-templated;protein targeting;signal transduction;small GTPase mediated signal transduction	cytoplasm;cytoplasmic vesicle membrane;cytosol;intracellular;protein-containing complex	Activation of BAD and translocation to mitochondria;Activation of BH3-only proteins;Apoptosis;Cell Cycle;Cell Cycle Checkpoints;Chk1/Chk2(Cds1) mediated inactivation of Cyclin B:Cdk1 complex;G2/M Checkpoints;G2/M DNA damage checkpoint;Gene expression (Transcription);Generic Transcription Pathway;Intrinsic Pathway for Apoptosis;Membrane Trafficking;Programmed Cell Death;RHO GTPase Effectors;RHO GT…	17	13	12	51.2	42.1	39.6	32.221	0	323.31	21973000000	144	+	3.32138	0.0084257	0.390497	2.48681	F6YY69;F6VW30;P68254	F6YY69;F6VW30;P68254	14-3-3 protein theta	Ywhaq
24.6508	24.6641	24.6498	24.4989	25.0912	24.8681	24.8703	25.1892			13-prostaglandin reductase activity;15-oxoprostaglandin 13-oxidase activity;oxidoreductase activity;zinc ion binding	negative regulation of fat cell differentiation;oxidation-reduction process;prostaglandin metabolic process	mitochondrion;peroxisome		6	6	6	20.7	20.7	20.7	40.528	0	18.176	281920000	13	+	2.30842	0.017035	0.388777	2.04904	Q8BGC4	Q8BGC4	Zinc-binding alcohol dehydrogenase domain-containing protein 2	Zadh2
NaN	23.1203	23.0841	23.1082	23.4989	23.4854	23.3898	23.5827			acetylgalactosaminyltransferase activity;glucuronylgalactosylproteoglycan 4-beta-N-acetylgalactosaminyltransferase activity;metal ion binding;transferase activity	chondroitin sulfate proteoglycan biosynthetic process;dermatan sulfate proteoglycan biosynthetic process;proteoglycan biosynthetic process	Golgi apparatus;Golgi cisterna membrane;integral component of membrane;membrane	Chondroitin sulfate biosynthesis;Chondroitin sulfate/dermatan sulfate metabolism;Glycosaminoglycan metabolism;Metabolism;Metabolism of carbohydrates	5	5	5	10	10	10	62.529	0	11.837	93336000	14	+	3.33055	0.00835857	0.384996	2.60878	Q8C1F4;D3Z5Q0	Q8C1F4;D3Z5Q0	Chondroitin sulfate N-acetylgalactosaminyltransferase 2	Csgalnact2
26.8455	26.8701	26.8643	26.8486	27.1671	27.3223	27.201	27.2744			ATP binding;isocitrate dehydrogenase (NAD+) activity;magnesium ion binding;metal ion binding;NAD binding;nucleotide binding;oxidoreductase activity, acting on the CH-OH group of donors, NAD or NADP as acceptor	isocitrate metabolic process;oxidation-reduction process;tricarboxylic acid cycle	mitochondrion;nucleolus;nucleoplasm	Citric acid cycle (TCA cycle);Metabolism;Pyruvate metabolism and Citric Acid (TCA) cycle;The citric acid (TCA) cycle and respiratory electron transport	10	10	10	31	31	31	42.785	0	55.107	1344800000	46	+	4.4256	0.00771123	0.384048	2.8322	P70404	P70404	Isocitrate dehydrogenase [NAD] subunit gamma 1, mitochondrial	Idh3g
31.1513	31.3395	31.4212	31.3349	31.6774	31.7038	31.7769	31.6236			calcium ion binding;FK506 binding;isomerase activity;metal ion binding;peptidyl-prolyl cis-trans isomerase activity;protein binding	chaperone-mediated protein folding;histone peptidyl-prolyl isomerization;peptidyl-proline modification;protein peptidyl-prolyl isomerization	cytoplasm;endoplasmic reticulum;endoplasmic reticulum lumen;nucleolus		27	27	26	49.2	49.2	49.2	64.697	0	323.31	36937000000	391	+	2.96728	0.0108571	0.383689	2.32082	Q61576;A2A4H9;F6W360	Q61576;A2A4H9	Peptidyl-prolyl cis-trans isomerase FKBP10	Fkbp10
28.943	29.0977	29.0774	28.9579	29.4326	29.3302	29.388	29.4573			cadherin binding;carboxy-lyase activity;catalytic activity;lyase activity;pyridoxal phosphate binding	carboxylic acid metabolic process	Golgi apparatus;intracellular membrane-bounded organelle		25	25	25	39.9	39.9	39.9	87.479	0	237.83	6124700000	154	+	3.64985	0.00766809	0.382998	2.57546	A0A0R4J034;Q99K01;D3YZA7	A0A0R4J034;Q99K01	Pyridoxal-dependent decarboxylase domain-containing protein 1	Pdxdc1
25.6133	25.8158	25.6896	25.3739	26.2597	26.1712	25.7746	25.8179			acetyl-CoA hydrolase activity;acyl-CoA hydrolase activity;carboxylic ester hydrolase activity;hydrolase activity;protein binding	acyl-CoA metabolic process	mitochondrion	Fatty acid metabolism;Metabolism;Metabolism of lipids;Mitochondrial Fatty Acid Beta-Oxidation	5	5	5	11.4	11.4	11.4	50.56	0	8.2998	571820000	22	+	1.32411	0.0457971	0.382712	1.50709	Q9R0X4;Q32MW3	Q9R0X4;Q32MW3	Acyl-coenzyme A thioesterase 9, mitochondrial;Acyl-coenzyme A thioesterase 10, mitochondrial	Acot9;Acot10
27.4742	27.327	27.9036	27.7332	27.8615	28.0738	27.8726	28.1551			carbohydrate derivative binding;glutamine-fructose-6-phosphate transaminase (isomerizing) activity;transaminase activity;transferase activity	carbohydrate derivative biosynthetic process;carbohydrate derivative metabolic process;cellular response to leukemia inhibitory factor;fructose 6-phosphate metabolic process;glutamine metabolic process;protein N-linked glycosylation;UDP-N-acetylglucosamine biosynthetic process;UDP-N-acetylglucosamine metabolic process		Asparagine N-linked glycosylation;Biosynthesis of the N-glycan precursor (dolichol lipid-linked oligosaccharide, LLO) and transfer to a nascent protein;Metabolism of proteins;Post-translational protein modification;Synthesis of substrates in N-glycan biosythesis;Synthesis of UDP-N-acetyl-glucosamine	25	18	18	48.5	34.9	34.9	77.008	0	112.67	2306900000	74	+	1.37202	0.0439849	0.381225	1.53433	Q9Z2Z9	Q9Z2Z9	Glutamine--fructose-6-phosphate aminotransferase [isomerizing] 2	Gfpt2
27.487	27.316	27.2253	27.3359	27.6314	27.7971	27.8902	27.5702			carboxypeptidase activity;cell adhesion molecule binding;hydrolase activity;metal ion binding;metallocarboxypeptidase activity;metallopeptidase activity;neurexin family protein binding;peptidase activity;serine-type carboxypeptidase activity;zinc ion binding	cardiac left ventricle morphogenesis;insulin processing;protein localization to membrane;proteolysis;Wnt signaling pathway	cytoplasmic vesicle;extracellular region;extracellular space;Golgi apparatus;membrane;neuronal cell body;secretory granule;secretory granule membrane;synaptic membrane;transport vesicle membrane		9	9	9	25	25	25	53.255	0	40.858	1911000000	43	+	2.22793	0.0183242	0.381195	1.99015	Q00493	Q00493	Carboxypeptidase E	Cpe
27.9687	28.0876	28.1188	28.1639	28.4255	28.4706	28.3343	28.6294			extracellular matrix structural constituent;metal ion binding	extracellular matrix organization;growth plate cartilage chondrocyte development	collagen trimer;extracellular matrix;extracellular region;fibrillar collagen trimer	Assembly of collagen fibrils and other multimeric structures;Collagen biosynthesis and modifying enzymes;Collagen chain trimerization;Collagen formation;Extracellular matrix organization;MET activates PTK2 signaling;MET promotes cell motility;Signal Transduction;Signaling by MET;Signaling by Receptor Tyrosine Kinases	11	11	11	7.2	7.2	7.2	186.32	0	50.679	3984000000	67	+	2.65467	0.0134826	0.3802	2.17874	Q5QNQ9	Q5QNQ9	Collagen alpha-1(XXVII) chain	Col27a1
NaN	24.9177	25.0109	25.0664	25.127	25.2512	25.5891	25.5445			carbohydrate binding;catalytic activity;identical protein binding;isomerase activity;metal ion binding;monosaccharide binding;protein homodimerization activity;racemase and epimerase activity, acting on carbohydrates and derivatives;ribulose-phosphate 3-epimerase activity	carbohydrate metabolic process;cellular carbohydrate metabolic process;metabolic process;pentose catabolic process;pentose-phosphate shunt;pentose-phosphate shunt, non-oxidative branch	cytosol;integral component of membrane;intracellular membrane-bounded organelle;membrane	Metabolism;Metabolism of carbohydrates;Pentose phosphate pathway (hexose monophosphate shunt)	2	2	2	11.9	11.9	11.9	25.647	0	36.891	419410000	13	+	1.39757	0.0421849	0.379596	1.59665	B2KGF0;Q8VEE0;M0QWJ2;A0A087WQM3;M0QWQ0	B2KGF0;Q8VEE0;M0QWJ2;A0A087WQM3;M0QWQ0	Ribulose-phosphate 3-epimerase	Rpe
25.4383	25.4206	25.5906	25.5952	25.6776	25.8828	25.9091	26.091			calmodulin binding;metal ion binding;protein binding;transferase activity;ubiquitin-protein transferase activity;zinc ion binding	protein ubiquitination;ubiquitin-dependent protein catabolic process	centrosome;cytoplasm;cytoskeleton;cytosol;integral component of membrane;membrane;nucleoplasm;nucleus	Adaptive Immune System;Antigen processing: Ubiquitination & Proteasome degradation;Class I MHC mediated antigen processing & presentation;Immune System;Innate Immune System;Neutrophil degranulation	11	11	11	2.5	2.5	2.5	572.28	0	15.641	527430000	16	+	2.10186	0.0213674	0.378948	1.92395	A2AN08;Z4YMA7;F6SSP6;Z4YLP1	A2AN08	E3 ubiquitin-protein ligase UBR4	Ubr4
34.7134	34.7592	34.7473	34.9891	35.0656	35.3934	35.1655	35.1001			calcium ion binding;extracellular matrix structural constituent;protein binding	chondrocyte differentiation;growth plate cartilage chondrocyte morphogenesis;regulation of bone mineralization	extracellular matrix;extracellular region	ECM proteoglycans;Extracellular matrix organization	36	36	36	69.8	69.8	69.8	54.421	0	323.31	370810000000	1494	+	2.10148	0.0213179	0.378916	1.92368	P51942	P51942	Cartilage matrix protein	Matn1
30.8392	31.3743	31.3855	31.0958	31.4457	31.5526	31.6575	31.5485			DNA binding;DNA topoisomerase binding;identical protein binding;mRNA 5'-UTR binding;nucleic acid binding;protein binding;protein C-terminus binding;RNA binding;telomeric DNA binding	angiogenesis;cellular response to epidermal growth factor stimulus;cellular response to leukemia inhibitory factor;negative regulation of translation;positive regulation of transcription by RNA polymerase II;positive regulation of transcription of nucleolar large rRNA by RNA polymerase I	cell cortex;cytoplasm;cytoplasmic ribonucleoprotein granule;nucleolus;nucleoplasm;nucleus;ribonucleoprotein complex	Major pathway of rRNA processing in the nucleolus and cytosol;Metabolism of RNA;rRNA processing;rRNA processing in the nucleus and cytosol	35	35	35	41.7	41.7	41.7	76.722	0	177.36	27537000000	293	+	1.47969	0.0402374	0.377412	1.59202	P09405;A0A087WRM5	P09405	Nucleolin	Ncl
27.7747	27.9196	27.7772	27.5768	28.2087	28.2311	28.1138	28.0013			ATP:ADP antiporter activity;transmembrane transporter activity;ubiquitin protein ligase binding	ADP transport;ATP transport;cellular response to leukemia inhibitory factor;chromosome segregation;mitochondrial transport;negative regulation of mitochondrial outer membrane permeabilization involved in apoptotic signaling pathway;positive regulation of cell proliferation;regulation of mitochondrial membrane permeability;transmembrane transport	cell projection;cilium;integral component of membrane;membrane;membrane raft;mitochondrial inner membrane;mitochondrial nucleoid;mitochondrion;MMXD complex;motile cilium;myelin sheath	Integration of energy metabolism;Metabolism;Regulation of insulin secretion	19	8	8	62.1	25.2	25.2	32.931	0	20.9	2583900000	65	+	2.28859	0.0177626	0.376638	2.00572	P51881;Q3V132	P51881	ADP/ATP translocase 2;ADP/ATP translocase 2, N-terminally processed	Slc25a5
25.0092	25.3561	24.9277	25.2618	25.5516	25.395	25.6365	25.4733			cholesterol binding;lipid binding;protein binding;ubiquitin protein ligase binding	cholesterol metabolic process;lipid metabolic process;negative regulation of cholesterol biosynthetic process;negative regulation of fatty acid biosynthetic process;SREBP signaling pathway;steroid metabolic process;ubiquitin-dependent ERAD pathway	cytosol;endoplasmic reticulum;endoplasmic reticulum membrane;integral component of membrane;membrane;membrane raft;plasma membrane;protein-containing complex	ABC-family proteins mediated transport;Transport of small molecules	5	5	5	15.3	15.3	15.3	37.872	0	21.537	412010000	22	+	1.78147	0.0277803	0.375416	1.75441	Q8BFZ9;A0A0R4J1G5;Q91X78;A0A1B0GRG7;A0A1B0GT43;E9PUH5;A0A1B0GRQ1;A0A1B0GQZ0;A0A1B0GSD8;A0A1B0GT70	Q8BFZ9	Erlin-2	Erlin2
26.5956	26.8478	26.5631	26.6455	26.9335	27.1639	27.1057	26.9458			ADP-dependent NAD(P)H-hydrate dehydratase activity;ATP binding;ATP-dependent NAD(P)H-hydrate dehydratase activity;lyase activity;nucleotide binding	biological_process;nicotinamide nucleotide metabolic process	cytosol;endoplasmic reticulum;integral component of membrane;membrane;mitochondrion	Metabolism;Metabolism of vitamins and cofactors;Metabolism of water-soluble vitamins and cofactors;Nicotinamide salvaging;Nicotinate metabolism	10	10	10	45	45	45	35.169	0	49.161	1167500000	55	+	2.31631	0.0175228	0.374217	2.01144	J3QMM7;K3W4M4;Q9CZ42;J3QN06;J3QPU6	J3QMM7;K3W4M4;Q9CZ42;J3QN06	ATP-dependent (S)-NAD(P)H-hydrate dehydratase	Carkd
28.9739	29.0511	29.0583	28.8419	29.2676	29.2711	29.3852	29.4965			cadherin binding;GTP binding;GTPase activity;nucleotide binding;translation factor activity, RNA binding;translation initiation factor activity	translation;translational initiation	cytoplasm;eukaryotic translation initiation factor 2 complex	ABC-family proteins mediated transport;Activation of the mRNA upon binding of the cap-binding complex and eIFs, and subsequent binding to 43S;Cap-dependent Translation Initiation;Eukaryotic Translation Initiation;Formation of the ternary complex, and subsequently, the 43S complex;L13a-mediated translational silencing of Ceruloplasmin expression;Metabolism of proteins;Recycling of eIF2:GDP;Ribosom…	17	17	17	48.5	48.5	48.5	51.065	0	189.53	5799700000	106	+	2.62959	0.0137021	0.373805	2.14705	Q9Z0N1;A2AAW9;Q9Z0N2	Q9Z0N1;A2AAW9;Q9Z0N2	Eukaryotic translation initiation factor 2 subunit 3, X-linked;Eukaryotic translation initiation factor 2 subunit 3, Y-linked	Eif2s3x;Eif2s3y
25.9519	25.711	25.8221	25.7539	26.3056	26.4737	26.1078	25.8449			magnesium ion binding;molecular_function;ribose phosphate diphosphokinase activity	bone development;nucleoside metabolic process;nucleotide biosynthetic process	protein-containing complex;ribose phosphate diphosphokinase complex		6	6	5	24.4	24.4	20.6	40.88	0	15.81	648670000	16	+	1.37452	0.0444896	0.373253	1.52276	Q8R574	Q8R574	Phosphoribosyl pyrophosphate synthase-associated protein 2	Prpsap2
27.2697	27.5665	27.5489	27.5558	27.9051	27.9439	27.6925	27.8854			molecular_function	ATP biosynthetic process;negative regulation of ATP citrate synthase activity;oxidative phosphorylation;positive regulation of high voltage-gated calcium channel activity	cytoplasm;membrane;mitochondrial outer membrane;mitochondrion		9	9	9	28.8	28.8	28.8	32.898	0	20.162	2100000000	52	+	2.1835	0.0215524	0.371483	1.94283	Q7TMG8;O55126;A0A0G2JEV1	Q7TMG8;O55126	Protein NipSnap homolog 2	Gbas
26.6843	26.7623	26.7749	26.9046	27.1226	27.2936	27.0628	27.1283			dihydrolipoyllysine-residue acetyltransferase activity;identical protein binding;pyruvate dehydrogenase (NAD+) activity;transferase activity;transferase activity, transferring acyl groups	acetyl-CoA biosynthetic process from pyruvate;carbohydrate metabolic process;glucose metabolic process;metabolic process;mitochondrial acetyl-CoA biosynthetic process from pyruvate;pyruvate metabolic process;sleep;tricarboxylic acid cycle	mitochondrial matrix;mitochondrial pyruvate dehydrogenase complex;mitochondrion;myelin sheath;pyruvate dehydrogenase complex	Glyoxylate metabolism and glycine degradation;Metabolism;Metabolism of amino acids and derivatives;Pyruvate metabolism;Pyruvate metabolism and Citric Acid (TCA) cycle;Regulation of pyruvate dehydrogenase (PDH) complex;Signal Transduction;Signaling by Nuclear Receptors;Signaling by Retinoic Acid;The citric acid (TCA) cycle and respiratory electron transport	13	13	13	29.9	29.9	29.9	67.941	0	75.093	1356100000	77	+	2.81852	0.0124721	0.370282	2.21252	Q8BMF4	Q8BMF4	Dihydrolipoyllysine-residue acetyltransferase component of pyruvate dehydrogenase complex, mitochondrial	Dlat
26.1008	26.3683	26.4514	26.1298	26.6403	26.3619	26.7421	26.7863			cadherin binding;histone methyltransferase binding;snoRNA binding	ribosome biogenesis;rRNA modification	box C/D snoRNP complex;cytoplasm;fibrillar center;nucleolus;nucleoplasm;nucleus;pre-snoRNP complex;small nucleolar ribonucleoprotein complex;small-subunit processome	Major pathway of rRNA processing in the nucleolus and cytosol;Metabolism of RNA;rRNA processing;rRNA processing in the nucleus and cytosol	10	10	10	21.7	21.7	21.7	64.464	0	38.539	889430000	42	+	1.54613	0.0387045	0.370088	1.61638	Q9D6Z1;F7CHQ7;A2APD7;F6U250;F6V095;F6USW7;E0CXZ0	Q9D6Z1;F7CHQ7;A2APD7	Nucleolar protein 56	Nop56
26.5869	26.5152	26.2053	26.623	26.5972	26.736	27.1177	26.9566			lactate transmembrane transporter activity;monocarboxylic acid transmembrane transporter activity;organic cyclic compound binding;protein homodimerization activity;symporter activity	behavioral response to nutrient;cellular response to organic cyclic compound;centrosome cycle;glucose homeostasis;lactate transmembrane transport;lipid metabolic process;monocarboxylic acid transport;plasma membrane lactate transport;regulation of insulin secretion;response to food;transmembrane transport	cell junction;centrosome;integral component of membrane;integral component of plasma membrane;intracellular membrane-bounded organelle;membrane;mitochondrion;plasma membrane	Basigin interactions;Cell surface interactions at the vascular wall;Hemostasis;Metabolism;Proton-coupled monocarboxylate transport;Pyruvate metabolism;Pyruvate metabolism and Citric Acid (TCA) cycle;SLC-mediated transmembrane transport;The citric acid (TCA) cycle and respiratory electron transport;Transport of bile salts and organic acids, metal ions and amine compounds;Transport of small molecul…	7	7	7	15.8	15.8	15.8	53.267	0	57.075	1031500000	30	+	1.31388	0.0484545	0.369275	1.47957	P53986	P53986	Monocarboxylate transporter 1	Slc16a1
29.7001	29.7462	29.6563	29.6143	30.0605	30.1062	29.9655	30.0569			enzyme binding;G-protein alpha-subunit binding;G-protein coupled receptor activity;identical protein binding;insulin-like growth factor binding;insulin-like growth factor II binding;mannose binding;phosphoprotein binding;protein binding;retinoic acid binding;signaling receptor activity	animal organ regeneration;G-protein coupled receptor signaling pathway;liver development;lysosomal transport;positive regulation of apoptotic process;post-embryonic development;regulation of apoptotic process;response to retinoic acid;signal transduction;spermatogenesis	cell surface;clathrin coat;early endosome;endocytic vesicle;endosome;extracellular space;Golgi apparatus;integral component of membrane;late endosome;lysosomal membrane;lysosome;membrane;nuclear envelope lumen;nucleus;perinuclear region of cytoplasm;plasma membrane;trans-Golgi network;trans-Golgi network transport vesicle	Cargo recognition for clathrin-mediated endocytosis;Clathrin derived vesicle budding;Clathrin-mediated endocytosis;Golgi Associated Vesicle Biogenesis;Immune System;Innate Immune System;Intra-Golgi and retrograde Golgi-to-ER traffic;Membrane Trafficking;Neutrophil degranulation;Retrograde transport at the Trans-Golgi-Network;trans-Golgi Network Vesicle Budding;Vesicle-mediated transport	46	46	46	22.4	22.4	22.4	273.81	0	224.76	9583100000	190	+	3.9773	0.00763319	0.368062	2.61218	Q07113;F6SFP4	Q07113	Cation-independent mannose-6-phosphate receptor	Igf2r
24.9237	24.9084	25.097	24.9843	25.4783	25.1693	25.1726	25.5629			glutathione peroxidase activity;glutathione transferase activity;protein binding;protein disulfide oxidoreductase activity;signaling receptor binding;transferase activity	cellular oxidant detoxification;epithelial cell differentiation;glutathione metabolic process;oxidation-reduction process	intracellular;mitochondrial inner membrane;mitochondrial matrix;mitochondrion;peroxisome	Biological oxidations;Glutathione conjugation;Metabolism;Metabolism of proteins;Peroxisomal protein import;Phase II - Conjugation of compounds	6	6	6	31.4	31.4	31.4	25.704	0	12.65	361930000	10	+	1.79054	0.0283855	0.367421	1.7414	Q9DCM2;A0A0N4SVE5	Q9DCM2	Glutathione S-transferase kappa 1	Gstk1
28.4375	28.8638	28.9117	28.7861	29.1081	29.1762	29.1047	29.0791			catalytic activity;DNA binding;IMP dehydrogenase activity;metal ion binding;nucleotide binding;oxidoreductase activity;RNA binding	cellular response to interleukin-4;circadian rhythm;GMP biosynthetic process;GTP biosynthetic process;lymphocyte proliferation;oxidation-reduction process;protein homotetramerization;purine nucleotide biosynthetic process;retina development in camera-type eye	cytoplasm;cytosol;nucleus	Immune System;Innate Immune System;Metabolism;Metabolism of nucleotides;Neutrophil degranulation;Nucleobase biosynthesis;Purine ribonucleoside monophosphate biosynthesis	20	20	19	40.3	40.3	38.7	55.814	0	188.09	4981300000	122	+	1.81811	0.027834	0.367228	1.75501	P24547;A0A0A6YY72;A0A0A6YXS4	P24547;A0A0A6YY72	Inosine-5-monophosphate dehydrogenase 2	Impdh2
27.3635	27.5705	27.6769	27.5207	27.8001	27.9602	27.9564	27.8833			ATP binding;catalytic activity;GDP binding;GTP binding;ligase activity;metal ion binding;nucleotide binding;protein heterodimerization activity;succinate-CoA ligase (GDP-forming) activity;succinate-semialdehyde dehydrogenase (NAD+) activity	metabolic process;succinate metabolic process;succinyl-CoA metabolic process;tricarboxylic acid cycle	mitochondrion;plasma membrane;protein-containing complex;succinate-CoA ligase complex (GDP-forming)	Citric acid cycle (TCA cycle);Metabolism;Pyruvate metabolism and Citric Acid (TCA) cycle;The citric acid (TCA) cycle and respiratory electron transport	14	14	14	37.6	37.6	37.6	46.839	0	120.13	2595800000	62	+	2.55553	0.0163304	0.367098	2.09393	Q9Z2I8;A0A0N4SWD1	Q9Z2I8	Succinyl-CoA ligase [GDP-forming] subunit beta, mitochondrial	Suclg2
29.2997	29.5484	29.6806	29.5576	29.8785	29.9854	29.8598	29.8271			death domain binding	activation of cysteine-type endopeptidase activity involved in apoptotic process;apoptotic process;apoptotic signaling pathway;autophagy;cellular response to amino acid starvation;negative regulation of autophagy;negative regulation of NF-kappaB transcription factor activity;negative regulation of transcription, DNA-templated	cellular_component		6	6	6	59.8	59.8	59.8	11.154	0	33.585	8499300000	77	+	2.25174	0.0210605	0.366125	1.95902	Q91XC8;A0A087WR57;A0A087WRC6	Q91XC8;A0A087WR57;A0A087WRC6	Death-associated protein 1	Dap
26.7696	26.5789	26.3567	26.5413	26.8749	26.7304	27.1009	27.003			carboxypeptidase activity;hydrolase activity;metal ion binding;metallocarboxypeptidase activity;metallopeptidase activity;peptidase activity;serine-type carboxypeptidase activity;zinc ion binding	peptide metabolic process;protein processing;proteolysis	anchored component of membrane;cell surface;extracellular space;membrane;plasma membrane	Metabolism of proteins;Post-translational modification: synthesis of GPI-anchored proteins;Post-translational protein modification	7	7	7	18.1	18.1	18.1	50.555	0	29.947	1120200000	41	+	1.69421	0.0322873	0.365688	1.68767	Q80V42	Q80V42	Carboxypeptidase M	Cpm
26.6881	26.931	26.9406	26.8235	27.194	26.9983	27.3089	27.3345			cadherin binding;RNA binding;structural constituent of ribosome	assembly of large subunit precursor of preribosome;cytoplasmic translation;exit from mitosis;mitotic cell cycle checkpoint;optic nerve development;retina development in camera-type eye;retinal ganglion cell axon guidance;ribosomal large subunit assembly;translation	cytoplasm;cytosol;cytosolic large ribosomal subunit;endoplasmic reticulum;polysomal ribosome;ribosome	Metabolism of RNA;Nonsense Mediated Decay (NMD) enhanced by the Exon Junction Complex (EJC);Nonsense-Mediated Decay (NMD)	5	5	5	25.5	25.5	25.5	17.779	0	14.864	1536000000	34	+	2.02678	0.0236998	0.363153	1.84725	Q8BP67;F6RSK3	Q8BP67;F6RSK3	60S ribosomal protein L24	Rpl24;Gm17430
27.9982	27.8964	28.0916	28.3827	28.5204	28.2331	28.4337	28.633			ATPase activity;proton transmembrane transporter activity;proton-transporting ATP synthase activity, rotational mechanism	ATP biosynthetic process;ATP hydrolysis coupled cation transmembrane transport;ATP synthesis coupled proton transport;ion transport;proton transmembrane transport	membrane;mitochondrial envelope;mitochondrial inner membrane;mitochondrial proton-transporting ATP synthase complex;mitochondrial proton-transporting ATP synthase complex, catalytic core F(1);mitochondrion;proton-transporting ATP synthase complex;proton-transporting ATP synthase complex, catalytic core F(1)	Cristae formation;Formation of ATP by chemiosmotic coupling;Metabolism;Mitochondrial biogenesis;Organelle biogenesis and maintenance;Respiratory electron transport, ATP synthesis by chemiosmotic coupling, and heat production by uncoupling proteins.;The citric acid (TCA) cycle and respiratory electron transport	3	3	3	17.3	17.3	17.3	17.6	0	20.635	3144200000	29	+	1.44689	0.0425994	0.362821	1.5469	Q9D3D9	Q9D3D9	ATP synthase subunit delta, mitochondrial	Atp5d
25.0401	24.9887	24.9684	24.9901	25.1985	25.5038	25.3125	25.4238			protein binding;ubiquitin protein ligase activity;ubiquitin protein ligase binding	cellular response to DNA damage stimulus;DNA repair;hemopoiesis;in utero embryonic development;negative regulation of granulocyte differentiation;positive regulation of cell proliferation;positive regulation of G1/S transition of mitotic cell cycle;positive regulation of protein catabolic process;proteasome-mediated ubiquitin-dependent protein catabolic process;protein ubiquitination;regulation o…	Cul4A-RING E3 ubiquitin ligase complex;Cul4-RING E3 ubiquitin ligase complex;cullin-RING ubiquitin ligase complex	DNA Damage Bypass;DNA Damage Recognition in GG-NER;DNA Repair;Dual Incision in GG-NER;Dual incision in TC-NER;Formation of Incision Complex in GG-NER;Formation of TC-NER Pre-Incision Complex;Gap-filling DNA repair synthesis and ligation in TC-NER;Global Genome Nucleotide Excision Repair (GG-NER);Metabolism of proteins;Neddylation;Nucleotide Excision Repair;Post-translational protein modification;…	6	6	4	7.6	7.6	5.4	87.752	0	10.156	370240000	8	+	2.74433	0.0139128	0.362775	2.1563	Q3TCH7;E9PXT5	Q3TCH7	Cullin-4A	Cul4a
30.0894	30.0732	30.2297	30.089	30.4396	30.4183	30.53	30.5419			ATP binding;nucleotide binding;protein binding;protein binding involved in protein folding;unfolded protein binding	binding of sperm to zona pellucida;chaperone-mediated protein folding;'de novo' protein folding;positive regulation of establishment of protein localization to telomere;positive regulation of protein localization to Cajal body;positive regulation of telomerase activity;positive regulation of telomerase RNA localization to Cajal body;positive regulation of telomere maintenance via telomerase;prote…	cell body;cell projection;centrosome;chaperonin-containing T-complex;cilium;cytoplasm;cytoskeleton;cytosol;melanosome;microtubule;microtubule organizing center;nucleoplasm;zona pellucida receptor complex	Association of TriC/CCT with target proteins during biosynthesis;Chaperonin-mediated protein folding;Cooperation of PDCL (PhLP1) and TRiC/CCT in G-protein beta folding;Metabolism of proteins;Protein folding	31	31	31	70.5	70.5	70.5	58.066	0	259.48	12919000000	214	+	3.54049	0.00810039	0.362108	2.44328	P80315;G5E839;G3UYW5;G3UXF3;G3UXG2	P80315;G5E839	T-complex protein 1 subunit delta	Cct4
24.9999	24.6889	24.814	24.5749	24.9953	25.1917	25.3065	25.0325			enzyme regulator activity;hydrolase activity;metal ion binding;metallopeptidase activity;peptidase activity;polyubiquitin modification-dependent protein binding;protein binding;thiol-dependent ubiquitin-specific protease activity;thiol-dependent ubiquitinyl hydrolase activity	cell cycle;cell division;cellular response to DNA damage stimulus;chromatin organization;DNA repair;double-strand break repair;histone H2A K63-linked deubiquitination;positive regulation of DNA repair;protein K63-linked deubiquitination;proteolysis;regulation of catalytic activity;response to ionizing radiation;response to X-ray;signal transduction involved in G2 DNA damage checkpoint	BRCA1-A complex;BRISC complex;cytoplasm;cytoskeleton;nuclear ubiquitin ligase complex;nucleoplasm;nucleus;spindle pole;ubiquitin ligase complex	Cell Cycle;Cell Cycle Checkpoints;Deubiquitination;DNA Double Strand Break Response;DNA Double-Strand Break Repair;DNA Repair;G2/M Checkpoints;G2/M DNA damage checkpoint;Metabolism of proteins;Metalloprotease DUBs;Nonhomologous End-Joining (NHEJ);Post-translational protein modification;Recruitment and ATM-mediated phosphorylation of repair and signaling proteins at DNA double strand breaks	3	3	3	15.8	15.8	15.8	33.34	0	14.851	311310000	14	+	1.68422	0.0335027	0.362094	1.67476	P46737;E9Q0P6;A3KGA8	P46737	Lys-63-specific deubiquitinase BRCC36	Brcc3
31.696	31.8573	31.8246	31.9961	32.2454	32.2474	32.2738	32.054			amyloid-beta binding;antioxidant activity;cholesterol binding;cholesterol transporter activity;heparin binding;identical protein binding;lipid binding;lipid transporter activity;lipoprotein particle binding;low-density lipoprotein particle receptor binding;metal chelating activity;phosphatidylcholine-sterol O-acyltransferase activator activity;phospholipid binding;protein binding;protein dimeriza…	AMPA glutamate receptor clustering;amyloid precursor protein metabolic process;artery morphogenesis;axon regeneration;cardiovascular system development;cellular calcium ion homeostasis;cellular oxidant detoxification;cGMP-mediated signaling;cholesterol biosynthetic process;cholesterol catabolic process;cholesterol efflux;cholesterol homeostasis;cholesterol metabolic process;chylomicron remnant cl…	amyloid-beta complex;blood microparticle;cell;chylomicron;cytosol;endoplasmic reticulum;extracellular matrix;extracellular region;extracellular space;Golgi apparatus;high-density lipoprotein particle;intermediate-density lipoprotein particle;lipoprotein particle;low-density lipoprotein particle;plasma membrane;very-low-density lipoprotein particle	Binding and Uptake of Ligands by Scavenger Receptors;Chylomicron assembly;Chylomicron clearance;Chylomicron remodeling;G alpha (i) signalling events;GPCR downstream signalling;HDL remodeling;Metabolism;Metabolism of fat-soluble vitamins;Metabolism of proteins;Metabolism of vitamins and cofactors;Plasma lipoprotein assembly;Plasma lipoprotein assembly, remodeling, and clearance;Plasma lipoprotein …	19	19	19	51.4	51.4	51.4	35.866	0	177.81	47311000000	236	+	2.39949	0.0174785	0.361652	2.01053	P08226;A0A1B0GX15;G3UWN5;G3UZM8	P08226	Apolipoprotein E	Apoe
28.0687	28.1972	28.1637	28.1749	28.4667	28.3736	28.5007	28.7069			molecular_function	biological_process	endosome;endosome membrane;integral component of membrane;membrane		8	8	8	13.7	13.7	13.7	75.329	0	32.251	3399900000	46	+	2.50486	0.0165312	0.360816	2.05236	P58021;E9PZ69	P58021;E9PZ69	Transmembrane 9 superfamily member 2	Tm9sf2
30.9558	30.7618	30.6597	30.7164	31.2386	30.9503	31.1107	31.2354			metal ion binding;protein-glutamine gamma-glutamyltransferase activity;transferase activity;transferase activity, transferring acyl groups	blood coagulation;blood coagulation, fibrin clot formation;cell morphogenesis;erythrocyte maturation;hemoglobin metabolic process;hemostasis;ion homeostasis;iron ion homeostasis;peptide cross-linking;regulation of cell shape;spleen development	cortical cytoskeleton;cytoplasm;cytoskeleton;extracellular region;membrane;plasma membrane	Common Pathway of Fibrin Clot Formation;Formation of Fibrin Clot (Clotting Cascade);Hemostasis;Platelet activation, signaling and aggregation;Platelet degranulation;Response to elevated platelet cytosolic Ca2+	28	28	28	40.2	40.2	40.2	83.206	0	268.32	23115000000	310	+	2.07253	0.0231861	0.360328	1.86123	Q8BH61;Q3UV95;P49222	Q8BH61	Coagulation factor XIII A chain	F13a1
26.4556	26.6012	26.9198	26.843	27.0362	27.0499	27.0653	27.1047			enzyme inhibitor activity;heparin binding;metalloendopeptidase inhibitor activity;peptidase inhibitor activity	detection of temperature stimulus involved in sensory perception of pain;inflammatory response;negative regulation of endopeptidase activity;negative regulation of peptidase activity	cytoplasm		4	4	4	26.6	26.6	26.6	25.492	0	54.918	1241100000	33	+	1.79327	0.0291738	0.359124	1.72391	P70202	P70202	Latexin	Lxn
24.4235	24.7857	24.4491	24.5351	24.819	24.9115	24.8638	25.0344			actin binding;actin filament binding	actin filament capping;cytoskeleton organization	cellular_component		6	6	6	10.1	10.1	10.1	96.596	0	34.998	259730000	22	+	2.04012	0.0237395	0.358802	1.84214	G5E8C6;Q91YD6;G5E8H0;D3Z669;D3YZN9	G5E8C6;Q91YD6;G5E8H0;D3Z669	Villin-like protein	Vill
24.4184	24.7693	24.4404	24.4312	24.7521	24.8969	24.9288	24.9142			interleukin-2 receptor binding;phosphoprotein phosphatase activity;protein serine/threonine phosphatase activity;protein tyrosine phosphatase activity;ribonucleoprotein complex binding	mitochondrial membrane organization;peptidyl-tyrosine dephosphorylation;protein dephosphorylation;protein import into mitochondrial matrix;protein transport;release of cytochrome c from mitochondria	integral component of membrane;membrane;mitochondrial inner membrane;mitochondrial inner membrane presequence translocase complex;mitochondrion;nuclear speck;nucleoplasm		3	3	3	11	11	11	39.776	0	22.296	263350000	17	+	2.04734	0.0237553	0.358143	1.84375	Q9D880	Q9D880	Mitochondrial import inner membrane translocase subunit TIM50	Timm50
27.9795	28.0535	27.8881	28.2138	28.303	28.4189	28.4341	28.4049			molecular_function	face morphogenesis	extracellular region		13	13	13	30	30	30	56.918	0	78.879	3102600000	50	+	2.50124	0.0171654	0.356514	2.03688	Q8CGD2;E0CYY0	Q8CGD2	Cysteine-rich secretory protein LCCL domain-containing 1	Crispld1
29.4821	29.43	29.512	29.4553	29.7776	29.8004	29.8724	29.8483			protein binding;transferase activity;transferase activity, transferring glycosyl groups;UDP-glucose:glycoprotein glucosyltransferase activity;unfolded protein binding	'de novo' posttranslational protein folding;endoplasmic reticulum unfolded protein response;ER-associated misfolded protein catabolic process;protein glycosylation;protein N-linked glycosylation via asparagine;UDP-glucosylation	endoplasmic reticulum;endoplasmic reticulum lumen;endoplasmic reticulum-Golgi intermediate compartment;protein-containing complex	Asparagine N-linked glycosylation;Calnexin/calreticulin cycle;ER Quality Control Compartment (ERQC);Metabolism of proteins;N-glycan trimming in the ER and Calnexin/Calreticulin cycle;Post-translational protein modification	43	43	43	37.3	37.3	37.3	176.43	0	323.31	8499400000	230	+	4.83583	0.00744279	0.354844	2.77367	Q6P5E4;G3UYG7;G3UZU8;G3UY73;G3UY35	Q6P5E4	UDP-glucose:glycoprotein glucosyltransferase 1	Uggt1
23.2618	23.3115	23.1342	23.1509	23.4158	23.9577	23.3843	23.5194			G-protein alpha-subunit binding;GTPase activator activity;guanyl-nucleotide exchange factor activity;protein binding	adenylate cyclase-inhibiting G-protein coupled receptor signaling pathway;basement membrane organization;cell migration involved in gastrulation;cell-cell adhesion involved in gastrulation;gastrulation;G-protein coupled receptor signaling pathway;in utero embryonic development;positive regulation of GTPase activity;regulation of G-protein coupled receptor protein signaling pathway;response to lig…	cell cortex;centrosome;cytoplasm;cytosol;membrane;plasma membrane		4	4	4	10.9	10.9	10.9	59.846	0	16.89	105950000	10	+	1.35828	0.0481512	0.354712	1.48159	Q3TIR3;A0A1B0GS30;A0A1B0GSI8;Q80XE1	Q3TIR3;A0A1B0GS30	Synembryn-A	Ric8a
30.7998	30.8167	31.0248	30.8993	31.2706	31.2502	31.336	31.1			molecular_function	enzyme linked receptor protein signaling pathway;negative regulation of gene expression;positive regulation of low-density lipoprotein particle receptor biosynthetic process;regulation of low-density lipoprotein particle clearance;tissue development	endoplasmic reticulum		12	12	12	59.3	59.3	59.3	20.767	0	185.52	22473000000	153	+	2.58633	0.0164741	0.354062	2.06321	Q9QXT0;A0A1W2P729	Q9QXT0;A0A1W2P729	Protein canopy homolog 2	Cnpy2
33.7445	33.8532	33.8314	33.9829	34.1603	34.3256	34.2386	34.0988			extracellular matrix structural constituent;metal ion binding	cartilage development;chondrocyte differentiation;collagen fibril organization;osteoblast differentiation;roof of mouth development;sensory perception of sound;skeletal system development;skeletal system morphogenesis;soft palate development;tissue homeostasis	collagen trimer;extracellular matrix;extracellular region	Assembly of collagen fibrils and other multimeric structures;Collagen biosynthesis and modifying enzymes;Collagen chain trimerization;Collagen degradation;Collagen formation;Degradation of the extracellular matrix;Extracellular matrix organization;MET activates PTK2 signaling;MET promotes cell motility;Non-integrin membrane-ECM interactions;Signal Transduction;Signaling by MET;Signaling by Recept…	40	40	39	20.7	20.7	20.7	171.53	0	323.31	185740000000	670	+	2.64101	0.0163966	0.352783	2.08049	Q64739;I7HPY2;Q3UUU1	Q64739	Collagen alpha-2(XI) chain	Col11a2
25.2809	25.3816	25.2269	25.604	25.653	25.8409	25.5138	25.8966			heparan sulfate proteoglycan binding	cell migration;regulation of signal transduction	anchored component of membrane;anchored component of plasma membrane;extracellular matrix;extracellular region;extracellular space;Golgi lumen;integral component of plasma membrane;membrane;plasma membrane	A tetrasaccharide linker sequence is required for GAG synthesis;Chondroitin sulfate/dermatan sulfate metabolism;G alpha (i) signalling events;Glycosaminoglycan metabolism;GPCR downstream signalling;Heparan sulfate/heparin (HS-GAG) metabolism;HS-GAG biosynthesis;HS-GAG degradation;Metabolism;Metabolism of carbohydrates;Metabolism of fat-soluble vitamins;Metabolism of vitamins and cofactors;Retinoi…	5	5	4	10.6	10.6	9.2	64.34	0	15.013	474040000	19	+	1.57053	0.0399378	0.352731	1.59537	Q8R3X6;Q9R087	Q8R3X6;Q9R087	Glypican-6;Secreted glypican-6	Gpc6
25.1787	25.4803	25.4536	25.3685	25.6745	25.7462	25.7511	25.7199			heme binding	heme metabolic process	cytoplasm;cytosol;mitochondrion		2	2	2	14.7	14.7	14.7	21.053	0	13.598	476940000	11	+	2.61526	0.0164254	0.352648	2.06987	A0A140T8J4;Q9R257	A0A140T8J4;Q9R257	Heme-binding protein 1	Hebp1
NaN	23.1375	23.0009	23.145	23.4677	NaN	23.3873	23.4847			ATP binding;ATPase activity;nucleotide binding	biological_process	mitochondrion		2	2	2	4.6	4.6	4.6	71.781	0	5.7613	90994000	12	+	2.49629	0.0174409	0.352125	2.26252	Q99LE6	Q99LE6	ATP-binding cassette sub-family F member 2	Abcf2
28.5168	28.5671	28.5981	28.6603	28.8765	28.8258	29.0568	28.9872			protein heterodimerization activity;protein homodimerization activity	biological_process	cytoplasm;perinuclear region of cytoplasm		12	12	12	58.7	58.7	58.7	22.466	0	121.73	5148200000	108	+	2.94486	0.0131054	0.350961	2.18875	Q3TAI4;A2AUD5;Q9CYZ2;V9GWU5;F6VQ81;Q3TUJ9;Q8BKP1	Q3TAI4;A2AUD5;Q9CYZ2;V9GWU5;F6VQ81;Q3TUJ9;Q8BKP1	Tumor protein D54	Tpd52l2
23.6244	23.6676	23.865	23.7764	23.928	24.2679	24.0651	24.0722			metal ion binding;zinc ion binding	cargo loading into COPII-coated vesicle;cholesterol homeostasis;ER to Golgi vesicle-mediated transport;intracellular protein transport;positive regulation of protein secretion;protein transport;regulation of low-density lipoprotein particle receptor biosynthetic process;vesicle-mediated transport	COPII vesicle coat;cytoplasm;cytoplasmic vesicle;cytosol;endoplasmic reticulum;endoplasmic reticulum membrane;ER to Golgi transport vesicle membrane;Golgi membrane;membrane	Adaptive Immune System;Antigen Presentation: Folding, assembly and peptide loading of class I MHC;Asparagine N-linked glycosylation;Cargo concentration in the ER;Class I MHC mediated antigen processing & presentation;COPII-mediated vesicle transport;ER to Golgi Anterograde Transport;Immune System;Membrane Trafficking;Metabolism of proteins;MHC class II antigen presentation;Post-translational prot…	7	7	7	8.5	8.5	8.5	118.78	0	17.165	152150000	13	+	2.12433	0.0232516	0.349912	1.85615	Q3U2P1;A2AA71;A2AA72	Q3U2P1;A2AA71	Protein transport protein Sec24A	Sec24a
28.9399	29.3071	29.2951	29.3812	29.6684	29.492	29.6371	29.5202			platelet-derived growth factor binding	platelet-derived growth factor receptor signaling pathway	cytosol;extracellular space;plasma membrane	Immune System;Innate Immune System;Neutrophil degranulation	9	9	9	47.5	47.5	47.5	20.605	0	189.07	6868600000	84	+	1.74771	0.0332562	0.348558	1.67687	Q3UHX2	Q3UHX2	28 kDa heat- and acid-stable phosphoprotein	Pdap1
25.2072	25.0949	25.1551	25.3911	25.6167	25.3578	25.5532	25.7085			oxidoreductase activity	biological_process;oxidation-reduction process			4	4	4	13.9	13.9	13.9	38.167	0	18.818	421420000	17	+	1.91325	0.0277269	0.346956	1.75235	Q9CXR1	Q9CXR1	Dehydrogenase/reductase SDR family member 7	Dhrs7
28.267	27.9592	28.1568	28.3494	28.4322	28.3804	28.6792	28.6279			identical protein binding	G1/S transition of mitotic cell cycle;negative regulation of cell growth;positive regulation of cell cycle arrest;positive regulation of JAK-STAT cascade;positive regulation of transcription by RNA polymerase II;positive regulation of transcription, DNA-templated	cytoplasm;cytosol;plasma membrane		9	9	9	25.1	25.1	25.1	49.558	0	49.814	3310000000	46	+	1.68047	0.0358703	0.346814	1.63943	Q9Z2L7;J3QMV5;J3QP70;J3QPM4	Q9Z2L7	Cytokine receptor-like factor 3	Crlf3
26.628	26.8928	27.0688	26.8599	27.267	27.2339	27.0733	27.2598			protein binding	apoptotic process;endoplasmic reticulum tubular network formation;endoplasmic reticulum tubular network organization;vesicle-mediated transport	endoplasmic reticulum;endoplasmic reticulum membrane;Golgi apparatus;Golgi membrane;integral component of membrane;membrane	Neuronal System;Protein-protein interactions at synapses;Synaptic adhesion-like molecules	3	3	3	6.1	6.1	6.1	103.88	0	61.018	1334100000	19	+	1.84527	0.029963	0.346095	1.7182	Q9ES97	Q9ES97	Reticulon-3	Rtn3
29.0149	29.1632	29.2606	29.1802	29.6302	29.396	29.4834	29.4869			protein N-terminus binding;ribosome binding;structural constituent of ribosome	cytoplasmic translation;endonucleolytic cleavage in ITS1 to separate SSU-rRNA from 5.8S rRNA and LSU-rRNA from tricistronic rRNA transcript (SSU-rRNA, 5.8S rRNA, LSU-rRNA);endonucleolytic cleavage to generate mature 3'-end of SSU-rRNA from (SSU-rRNA, 5.8S rRNA, LSU-rRNA);translation	cytoplasm;cytosol;cytosolic small ribosomal subunit;endoplasmic reticulum;intracellular;polysomal ribosome;ribosome;rough endoplasmic reticulum	Activation of the mRNA upon binding of the cap-binding complex and eIFs, and subsequent binding to 43S;Cap-dependent Translation Initiation;Eukaryotic Translation Initiation;Formation of a pool of free 40S subunits;Formation of the ternary complex, and subsequently, the 43S complex;L13a-mediated translational silencing of Ceruloplasmin expression;Metabolism of proteins;Metabolism of RNA;Nonsense …	7	7	7	71.1	71.1	71.1	9.1413	0	132.65	9055600000	127	+	2.5601	0.0174396	0.344398	2.01983	Q9CQR2	Q9CQR2	40S ribosomal protein S21	Rps21
28.1231	27.9517	27.867	27.9064	28.2624	28.2713	28.2794	28.4126			3-hydroxy-2-methylbutyryl-CoA dehydrogenase activity;3-hydroxyacyl-CoA dehydrogenase activity;oxidoreductase activity;testosterone dehydrogenase [NAD(P)] activity;tRNA binding	mitochondrial tRNA 3'-end processing;mitochondrial tRNA 5'-end processing;mitochondrial tRNA methylation;mitochondrion organization;oxidation-reduction process;protein homotetramerization;tRNA processing	endoplasmic reticulum;mitochondrial inner membrane;mitochondrial nucleoid;mitochondrial ribonuclease P complex;mitochondrion	Branched-chain amino acid catabolism;Metabolism;Metabolism of amino acids and derivatives	14	14	14	71.6	71.6	71.6	27.273	0	138.61	2943500000	92	+	2.68117	0.0164615	0.344394	2.06629	Q99N15;A2AFQ2;O08756	Q99N15;A2AFQ2;O08756	3-hydroxyacyl-CoA dehydrogenase type-2	Hsd17b10
27.9027	28.0917	28.091	28.152	28.4637	28.4152	28.3721	28.3622			cadherin binding;D1 dopamine receptor binding;dynactin binding;lipid binding;phosphatidylinositol binding;phosphatidylinositol-3,5-bisphosphate binding;phosphatidylinositol-4-phosphate binding;phosphatidylinositol-5-phosphate binding	endocytosis;epidermal growth factor catabolic process;intracellular protein transport;negative regulation of blood pressure;pinocytosis;positive regulation of renal sodium excretion;protein transport;retrograde transport, endosome to Golgi;vesicle organization	brush border;cell projection;cytoplasm;cytoplasmic vesicle;cytoplasmic vesicle membrane;cytosol;early endosome;early endosome membrane;endosome;extrinsic component of cytoplasmic side of plasma membrane;extrinsic component of endosome membrane;extrinsic component of membrane;macropinocytic cup;membrane;phagocytic cup;plasma membrane;retromer complex;ruffle;tubular endosome	Clathrin derived vesicle budding;Golgi Associated Vesicle Biogenesis;Membrane Trafficking;trans-Golgi Network Vesicle Budding;Vesicle-mediated transport	17	17	16	46.3	46.3	43.8	46.797	0	76.126	3040600000	72	+	2.95378	0.0137492	0.343935	2.16439	Q9D8U8	Q9D8U8	Sorting nexin-5	Snx5
25.5278	25.7633	25.6194	25.9165	26.0562	26.2018	26.0029	25.9408			carboxylic ester hydrolase activity;hydrolase activity;palmitoyl-(protein) hydrolase activity	negative regulation of Golgi to plasma membrane protein transport;protein depalmitoylation	cytoplasm;cytosol		6	6	6	36	36	36	26.34	0	38.161	596400000	21	+	1.82762	0.0314853	0.343665	1.70384	E9QLB2;Q3UFF7	E9QLB2;Q3UFF7	Lysophospholipase-like protein 1	Lyplal1
27.5824	27.6091	27.9164	27.7862	28.0034	28.0406	28.1701	28.051			protein binding	in utero embryonic development;protein deneddylation;ubiquitin-dependent protein catabolic process	COP9 signalosome;cytoplasm;cytosol;nucleoplasm;nucleus	Cargo recognition for clathrin-mediated endocytosis;Clathrin-mediated endocytosis;DNA Damage Recognition in GG-NER;DNA Repair;Formation of TC-NER Pre-Incision Complex;Global Genome Nucleotide Excision Repair (GG-NER);Membrane Trafficking;Metabolism of proteins;Neddylation;Nucleotide Excision Repair;Post-translational protein modification;Transcription-Coupled Nucleotide Excision Repair (TC-NER);V…	10	10	10	32.2	32.2	32.2	47.832	0	101.08	2448500000	57	+	2.12874	0.0241004	0.34271	1.83759	O88543;F6YCA7;D3Z036	O88543	COP9 signalosome complex subunit 3	Cops3
23.6292	NaN	23.3825	23.5831	23.7101	23.8744	24.0518	23.86			metal ion binding;protein binding;receptor tyrosine kinase binding;translation initiation factor binding;zinc ion binding	apoptotic process involved in development;axon development;Cajal body organization;cell differentiation;cellular response to epidermal growth factor stimulus;DNA endoreduplication;inner cell mass cell proliferation;microtubule cytoskeleton organization;mRNA processing;multicellular organism development;negative regulation of motor neuron apoptotic process;positive regulation of gene expression;po…	axon;Cajal body;cell projection;cytoplasm;Gemini of coiled bodies;growth cone;neuronal cell body;nucleolus;nucleoplasm;nucleus;perikaryon;perinuclear region of cytoplasm;SMN complex		3	3	3	9.1	9.1	9.1	42.327	0	5.0148	123590000	10	+	1.66139	0.0371791	0.342455	1.67694	F8WHU9;Q62384	F8WHU9;Q62384	Zinc finger protein ZPR1	Zpr1
28.8119	28.9226	29.0506	28.9038	29.2024	29.3284	29.2138	29.3093			isocitrate dehydrogenase (NAD+) activity;magnesium ion binding;metal ion binding;NAD binding;oxidoreductase activity;oxidoreductase activity, acting on the CH-OH group of donors, NAD or NADP as acceptor	oxidation-reduction process;tricarboxylic acid cycle	mitochondrion;myelin sheath	Citric acid cycle (TCA cycle);Metabolism;Pyruvate metabolism and Citric Acid (TCA) cycle;The citric acid (TCA) cycle and respiratory electron transport	15	15	15	37.8	37.8	37.8	41.52	0	323.31	6215500000	139	+	2.9397	0.0137415	0.341224	2.14867	A0A1L1STE6;Q9D6R2	A0A1L1STE6;Q9D6R2	Isocitrate dehydrogenase [NAD] subunit alpha, mitochondrial	Idh3a
22.6622	22.6862	22.7527	22.8612	22.9326	23.3923	23.0311	22.9682			enzyme binding;pseudouridine synthase activity;RNA binding	pseudouridine synthesis;RNA modification	nucleus		2	2	2	5.3	5.3	5.3	74.792	0	4.6896	76315000	4	+	1.6015	0.0399553	0.340478	1.58562	Q91VU7;B7ZNL8	Q91VU7;B7ZNL8		Pus7
27.6521	27.5803	27.5482	27.4768	27.9123	27.8264	27.9906	27.8863			identical protein binding;microtubule binding;protein binding	cell cycle;cell division	cytoplasm;cytoskeleton;microtubule;microtubule cytoskeleton;microtubule plus-end		9	8	7	38.8	35.8	31.9	29.425	0	35.086	2144900000	45	+	3.30988	0.0110966	0.339536	2.26616	D3YYK8;E9Q6X0;Q8R001;Q3TG90	D3YYK8;E9Q6X0;Q8R001	Microtubule-associated protein RP/EB family member 2	Mapre2
29.0784	29.1013	28.9417	29.0041	29.3196	29.3288	29.3235	29.5087			ATP binding;catalytic activity;fructokinase activity;glucokinase activity;glucose binding;hexokinase activity;kinase activity;mannokinase activity;nucleotide binding;peptidoglycan binding;phosphotransferase activity, alcohol group as acceptor;protein binding;transferase activity	canonical glycolysis;carbohydrate metabolic process;carbohydrate phosphorylation;cellular glucose homeostasis;establishment of protein localization to mitochondrion;glucose 6-phosphate metabolic process;glycolytic process;hexose metabolic process;maintenance of protein location in mitochondrion;metabolic process;phosphorylation;positive regulation of cytokine secretion involved in immune response…	cell;cilium;cytosol;membrane;membrane raft;mitochondrial outer membrane;mitochondrion;sperm principal piece	Glucose metabolism;Glycolysis;Metabolism;Metabolism of carbohydrates	33	33	29	42.2	42.2	38.1	101.87	0	215.8	6110800000	207	+	2.92258	0.0140299	0.338728	2.13276	G3UVV4;P17710;D3YYR4;D3Z365;Q91W97;B4YB29;D3Z105	G3UVV4;P17710	Hexokinase;Hexokinase-1	Hk1
24.7188	24.7635	24.6012	24.6083	25.0611	24.9551	24.9965	25.0271			box H/ACA snoRNA binding;isomerase activity;protein binding;pseudouridine synthase activity;RNA binding;telomerase activity;telomerase RNA binding	box H/ACA snoRNA 3'-end processing;box H/ACA snoRNA metabolic process;mRNA pseudouridine synthesis;positive regulation of establishment of protein localization to telomere;positive regulation of telomerase activity;positive regulation of telomerase RNA localization to Cajal body;positive regulation of telomere maintenance via telomerase;pseudouridine synthesis;regulation of telomerase RNA localiz…	box H/ACA snoRNP complex;box H/ACA telomerase RNP complex;Cajal body;fibrillar center;nucleolus;nucleus;telomerase holoenzyme complex	Cell Cycle;Chromosome Maintenance;Extension of Telomeres;Telomere Extension By Telomerase;Telomere Maintenance	7	7	7	21.6	21.6	21.6	57.401	0	33.449	291400000	20	+	3.46479	0.0109929	0.336999	2.30327	Q9ESX5;B7ZCL7;F6YUI5;A2AN81;F6S1S5	Q9ESX5;B7ZCL7;F6YUI5	H/ACA ribonucleoprotein complex subunit 4	Dkc1
29.6554	29.4612	29.7122	29.6564	29.8048	30.1252	29.9708	29.9306			dimethylallyltranstransferase activity;geranyltranstransferase activity;metal ion binding;transferase activity	cholesterol biosynthetic process;cholesterol metabolic process;farnesyl diphosphate biosynthetic process;geranyl diphosphate biosynthetic process;isoprenoid biosynthetic process;lipid metabolic process;steroid biosynthetic process;steroid metabolic process;sterol biosynthetic process	cytoplasm;cytosol;mitochondrion;nucleoplasm	Cholesterol biosynthesis;Metabolism;Metabolism of lipids;Metabolism of steroids	16	16	16	47.6	47.6	47.6	40.581	0	198.56	8944200000	106	+	2.10563	0.0253211	0.336534	1.80986	Q920E5;A0A0G2JEA5;A0A0G2JEB3;A0A0G2JDJ5;A0A0G2JE82	Q920E5;A0A0G2JEA5;A0A0G2JEB3	Farnesyl pyrophosphate synthase	Fdps
28.219	28.4373	28.602	28.2904	28.6698	28.7448	28.6884	28.7908			aminoacyl-tRNA editing activity;aminoacyl-tRNA ligase activity;ATP binding;ligase activity;nucleotide binding;valine-tRNA ligase activity	aminoacyl-tRNA metabolism involved in translational fidelity;translation;tRNA aminoacylation for protein translation;valyl-tRNA aminoacylation	cytoplasm;cytosol;mitochondrion		29	29	29	29.3	29.3	29.3	140.21	0	168.76	3915800000	126	+	2.03229	0.0267431	0.336223	1.77734	Q9Z1Q9;G3UY93;G3UZ22;G3UYW2;G3UZX1	Q9Z1Q9;G3UY93	Valine--tRNA ligase	Vars
26.1277	26.1713	26.2012	26.3505	26.4449	26.4274	26.6421	26.6811			molecular_function	female pregnancy;negative regulation of cell growth;renal sodium ion absorption	cytoplasm;cytosol;nucleolus;nucleus	Hemostasis;Platelet activation, signaling and aggregation;Platelet degranulation;Response to elevated platelet cytosolic Ca2+	11	11	10	21.3	21.3	19.3	65.4	0	63.796	849890000	28	+	2.20772	0.0233632	0.336187	1.85178	Q9ER67;A2AG46;A2AG47;A2AG49;A2AG48;E9Q1Q4;E9Q160;E9Q098;E9Q886;Q6DIC6	Q9ER67		Maged2
28.462	28.5952	28.5504	28.6551	28.9313	28.6781	28.9498	29.0471			actin binding;actin filament binding;ATP binding;cadherin binding;calmodulin binding;identical protein binding;microtubule binding;microtubule motor activity;motor activity;nucleotide binding;protein binding	cellular response to electrical stimulus;chemical synaptic transmission;dendrite development;DNA damage response, signal transduction by p53 class mediator;endocytosis;glutamate secretion;inner ear auditory receptor cell differentiation;inner ear development;inner ear morphogenesis;locomotory behavior;microtubule-based movement;positive regulation of transcription by RNA polymerase II;protein tar…	apical part of cell;axon;brush border;cell projection;clathrin-coated endocytic vesicle;clathrin-coated pit;cytoplasm;cytoplasmic vesicle;DNA-directed RNA polymerase II, holoenzyme;endocytic vesicle;filamentous actin;Golgi apparatus;intracellular membrane-bounded organelle;membrane;microvillus;myosin complex;neuronal cell body;nuclear membrane;nucleoplasm;nucleus;perinuclear region of cytoplasm;p…	Gap junction degradation;Gap junction trafficking;Gap junction trafficking and regulation;Glutamate binding, activation of AMPA receptors and synaptic plasticity;Membrane Trafficking;Neuronal System;Neurotransmitter receptors and postsynaptic signal transmission;Trafficking of AMPA receptors;Transmission across Chemical Synapses;Vesicle-mediated transport	27	27	27	25.4	25.4	25.4	144.77	0	183.93	4402700000	136	+	2.04289	0.0269026	0.335878	1.78098	E9Q175;E9PVU0;E9Q3L1;E9Q174;V9GXM4;V9GX76;Q64331	E9Q175;E9PVU0;E9Q3L1;E9Q174;V9GXM4;V9GX76;Q64331	Unconventional myosin-VI	Myo6
27.425	27.673	27.7572	27.872	28.0121	27.9232	28.1325	27.9977			hydrolase activity;N4-(beta-N-acetylglucosaminyl)-L-asparaginase activity;peptidase activity;protein self-association	protein deglycosylation;protein maturation;proteolysis	endoplasmic reticulum;extracellular space;lysosome	Immune System;Innate Immune System;Neutrophil degranulation	8	8	8	31.8	31.8	31.8	37.022	0	164.21	2585400000	73	+	1.73578	0.0359898	0.33459	1.63819	Q64191;B7ZNK6	Q64191;B7ZNK6	N(4)-(beta-N-acetylglucosaminyl)-L-asparaginase;Glycosylasparaginase alpha chain;Glycosylasparaginase beta chain	Aga
32.1106	32.1228	32.2028	32.2174	32.4582	32.4783	32.4951	32.5586			isomerase activity;peptide disulfide oxidoreductase activity;protein disulfide isomerase activity	cell redox homeostasis;chaperone-mediated protein folding;oxidation-reduction process;protein folding;response to endoplasmic reticulum stress	cell surface;endoplasmic reticulum;endoplasmic reticulum chaperone complex;endoplasmic reticulum lumen;extracellular space;melanosome		40	40	40	52	52	52	72.369	0	323.31	56920000000	538	+	4.13457	0.0083254	0.334137	2.47821	A0A0R4J0Z1;P08003	A0A0R4J0Z1;P08003	Protein disulfide-isomerase A4	Pdia4
28.7552	28.5353	28.754	28.3665	29.0275	28.7294	28.9698	29.0191			cadherin binding;RNA binding;structural constituent of ribosome	cytoplasmic translation;translation	cytosolic large ribosomal subunit;intracellular;membrane;nucleus;ribosome		8	8	8	36.8	36.8	36.8	24.077	0	19.805	4448700000	49	+	1.52933	0.0439186	0.333683	1.53429	E9QAZ2;Q9CZM2;B8JKK2	E9QAZ2;Q9CZM2	Ribosomal protein L15;60S ribosomal protein L15	Gm10020;Rpl15
26.1967	26.1316	26.39	26.6048	26.6897	26.7981	26.5544	26.6154			ATP binding;ATPase activity;ATPase activity, coupled;C3HC4-type RING finger domain binding;cadherin binding;denatured protein binding;disordered domain specific binding;enzyme binding;G-protein coupled receptor binding;heat shock protein binding;histone deacetylase binding;nucleotide binding;protein binding;protein binding involved in protein folding;protein N-terminus binding;RNA polymerase II t…	binding of sperm to zona pellucida;DNA repair;mRNA catabolic process;negative regulation of apoptotic process;negative regulation of cell growth;negative regulation of cell proliferation;negative regulation of cysteine-type endopeptidase activity involved in apoptotic process;negative regulation of transcription from RNA polymerase II promoter in response to stress;positive regulation of microtub…	aggresome;cell body;centriole;centrosome;COP9 signalosome;cytoplasm;cytoskeleton;cytosol;inclusion body;intracellular;microtubule organizing center;mitochondrial matrix;mitochondrion;nuclear speck;nucleus;perinuclear region of cytoplasm;protein-containing complex;ubiquitin ligase complex;zona pellucida receptor complex	Attenuation phase;AUF1 (hnRNP D0) binds and destabilizes mRNA;Cellular response to heat stress;Cellular responses to external stimuli;Cellular responses to stress;HSF1-dependent transactivation;HSP90 chaperone cycle for steroid hormone receptors (SHR);Immune System;Innate Immune System;Metabolism of RNA;Neutrophil degranulation;Regulation of HSF1-mediated heat shock response;Regulation of mRNA st…	17	10	7	30.4	19.7	13.9	70.078	0	40.105	915750000	45	+	1.51125	0.0444528	0.333586	1.5248	Q61696;P17879	Q61696;P17879	Heat shock 70 kDa protein 1A;Heat shock 70 kDa protein 1B	Hspa1a;Hspa1b
25.3371	25.5848	25.615	25.648	25.7882	25.8214	26.0418	25.8669			GTPase activator activity;identical protein binding;protein binding;protein homodimerization activity;Rac GTPase binding;Rho GTPase binding	actin filament severing;cell migration;dendritic spine development;extension of a leading process involved in cell motility in cerebral cortex radial glia guided migration;filopodium assembly;lamellipodium assembly involved in ameboidal cell migration;negative regulation of cell migration;negative regulation of neuron migration;nervous system development;neuron projection morphogenesis;positive r…	cell junction;cell projection;cytoplasm;cytoplasmic vesicle;cytosol;dendritic spine;dendritic spine head;lamellipodium;membrane;mitochondrial inner membrane;nucleoplasm;nucleus;phagocytic vesicle;plasma membrane;postsynaptic density;postsynaptic membrane;synapse	Rho GTPase cycle;Signal Transduction;Signaling by Rho GTPases	8	8	8	10.5	10.5	10.5	120.8	0	30.896	530530000	30	+	1.9854	0.028	0.333357	1.74891	Q91Z67;A0A087WNM1;A0A087WSQ1;A0A087WS59;A0A087WRV4;D3YZW1;Q91Z69	Q91Z67;A0A087WNM1;A0A087WSQ1	SLIT-ROBO Rho GTPase-activating protein 2	Srgap2
23.3965	23.5612	23.3917	23.3073	23.9046	23.7283	23.6894	23.6633			calcium activated cation channel activity;intracellular calcium activated chloride channel activity	cation transport;chloride transport;ion transmembrane transport	integral component of membrane;intracellular;membrane;plasma membrane	Ion channel transport;Stimuli-sensing channels;Transport of small molecules	2	2	2	6.8	6.8	6.8	58.204	0	6.8723	120880000	11	+	2.32627	0.0225235	0.332256	1.88753	A0A1L1SS60;Q8BH79;A0A1L1SR14	A0A1L1SS60;Q8BH79;A0A1L1SR14	Anoctamin-10	Ano10
27.1265	27.3924	27.627	27.5699	27.6839	27.821	27.7109	27.8289			acetate CoA-transferase activity;acetyl-CoA C-acetyltransferase activity;acetyl-CoA C-acyltransferase activity;catalytic activity;palmitoyl-CoA oxidase activity;transferase activity;transferase activity, transferring acyl groups;transferase activity, transferring acyl groups other than amino-acyl groups	bile acid metabolic process;fatty acid beta-oxidation;fatty acid metabolic process;lipid metabolic process;metabolic process;very long-chain fatty acid metabolic process	intracellular membrane-bounded organelle;mitochondrion;peroxisome	alpha-linolenic (omega3) and linoleic (omega6) acid metabolism;alpha-linolenic acid (ALA) metabolism;Beta-oxidation of very long chain fatty acids;Fatty acid metabolism;Immune System;Innate Immune System;Metabolism;Metabolism of lipids;Metabolism of proteins;Neutrophil degranulation;Peroxisomal lipid metabolism;Peroxisomal protein import	12	12	12	45.8	45.8	45.8	43.953	0	71.564	2148200000	75	+	1.5083	0.0443655	0.33225	1.52048	Q921H8;H3BJZ9;H3BKL5;Q8VCH0;H3BKA1;H3BJC1	Q921H8;H3BJZ9;H3BKL5;Q8VCH0	3-ketoacyl-CoA thiolase A, peroxisomal;3-ketoacyl-CoA thiolase B, peroxisomal	Acaa1a;Acaa1b
29.2033	29.2688	29.3778	29.2478	29.6294	29.5825	29.5465	29.6679			ATPase activity;drug binding;protein-containing complex binding;proton-transporting ATP synthase activity, rotational mechanism;steroid binding	ATP biosynthetic process;ATP hydrolysis coupled cation transmembrane transport;ATP metabolic process;ATP synthesis coupled proton transport;ion transport;mitochondrial ATP synthesis coupled proton transport	membrane;mitochondrial inner membrane;mitochondrial proton-transporting ATP synthase complex;mitochondrial proton-transporting ATP synthase complex, coupling factor F(o);mitochondrion;myelin sheath;plasma membrane	Cristae formation;Formation of ATP by chemiosmotic coupling;Metabolism;Mitochondrial biogenesis;Organelle biogenesis and maintenance;Respiratory electron transport, ATP synthesis by chemiosmotic coupling, and heat production by uncoupling proteins.;The citric acid (TCA) cycle and respiratory electron transport	11	11	11	64.8	64.8	64.8	23.363	0	130.12	7373100000	142	+	3.46746	0.011331	0.332157	2.28136	Q9DB20;F7D3P8;F6XVM5	Q9DB20	ATP synthase subunit O, mitochondrial	Atp5o
23.3038	23.2843	23.2195	23.2087	23.6888	23.4392	23.5224	23.6946			protein binding	cardiac ventricle development;regulation of cardiac conduction	integral component of membrane;intercalated disc;membrane;mitochondrial inner membrane;mitochondrion;plasma membrane		3	3	3	13.7	13.7	13.7	24.918	0.00093897	3.7043	108130000	5	+	2.57791	0.0192741	0.332152	1.98371	Q4VAE3	Q4VAE3	Transmembrane protein 65	Tmem65
28.3776	28.3501	28.3673	28.4071	28.6403	28.5299	28.8116	28.8484			electron transfer activity;identical protein binding;iron-sulfur cluster binding;metal ion binding;protein binding;protein disulfide oxidoreductase activity;protein kinase C binding	[2Fe-2S] cluster assembly;cell redox homeostasis;electron transport chain;negative regulation of cardiac muscle hypertrophy;oxidation-reduction process;protein maturation by iron-sulfur cluster transfer;regulation of the force of heart contraction	cell;cell cortex;cytoplasm;cytosol;dendrite;nucleus;Z disc		14	14	14	46.3	46.3	46.3	37.778	0	218.37	3818700000	82	+	2.33842	0.0223146	0.332037	1.89163	Q9CQM9;A0A1B0GS58;A0A1B0GT04;A0A1B0GSD3	Q9CQM9;A0A1B0GS58	Glutaredoxin-3	Glrx3
26.4351	26.2631	26.2971	26.4843	26.5206	26.7257	27.0162	26.545			8-oxo-dGDP phosphatase activity;ADP-ribose diphosphatase activity;ADP-sugar diphosphatase activity;hydrolase activity;m7G(5')pppN diphosphatase activity;magnesium ion binding;metal ion binding;nucleoside-diphosphatase activity;nucleotidyltransferase activity;protein homodimerization activity;RNA binding;snoRNA binding;transferase activity	ATP generation from poly-ADP-D-ribose;chromatin remodeling;D-ribose catabolic process;nucleobase-containing compound metabolic process;ribonucleoside diphosphate catabolic process	nucleus	Metabolism;Metabolism of nucleotides;Nucleobase catabolism;Phosphate bond hydrolysis by NUDT proteins;Purine catabolism	9	9	9	45.4	45.4	45.4	23.984	0	51.279	948830000	28	+	1.40961	0.0488619	0.331983	1.46818	Q9JKX6;A0A0A6YVU1;A2ATT5	Q9JKX6	ADP-sugar pyrophosphatase	Nudt5
26.8121	26.7325	26.5943	26.6581	26.8179	27.0653	27.3254	26.9146			7S RNA binding;drug binding;endoplasmic reticulum signal peptide binding;GDP binding;GTP binding;GTPase activity;nucleotide binding;ribonucleoprotein complex binding;RNA binding	biological_process;protein targeting to ER;SRP-dependent cotranslational protein targeting to membrane	cytoplasm;cytosol;nuclear speck;nucleolus;nucleus;signal recognition particle;signal recognition particle, endoplasmic reticulum targeting		10	10	10	23.6	23.6	23.6	55.72	0	43.729	1180700000	43	+	1.48225	0.0459649	0.331519	1.50551	P14576;E9PXC0;A0A1W2P809	P14576;E9PXC0	Signal recognition particle 54 kDa protein	Srp54;Srp54c
26.3542	26.2678	25.9659	26.0318	26.3865	26.6235	26.5813	26.3523			histone methyltransferase activity;histone methyltransferase activity (H3-R17 specific);histone-arginine N-methyltransferase activity;ligand-dependent nuclear receptor transcription coactivator activity;lysine-acetylated histone binding;methyltransferase activity;protein binding;protein homodimerization activity;protein methyltransferase activity;protein-arginine N-methyltransferase activity;prot…	aging;chromatin organization;endochondral bone morphogenesis;histone arginine methylation;histone H3-R17 methylation;histone H3-R2 methylation;histone methylation;intracellular estrogen receptor signaling pathway;intracellular steroid hormone receptor signaling pathway;methylation;negative regulation of dendrite development;negative regulation of protein binding;peptidyl-arginine methylation, to …	cytoplasm;cytosol;nucleoplasm;nucleus;protein-containing complex;RNA polymerase II transcription factor complex	Chromatin modifying enzymes;Chromatin organization;ESR-mediated signaling;Estrogen-dependent gene expression;Metabolism;Metabolism of lipids;Regulation of lipid metabolism by Peroxisome proliferator-activated receptor alpha (PPARalpha);RMTs methylate histone arginines;Signal Transduction;Signaling by Nuclear Receptors	6	6	6	8.3	8.3	8.3	70.322	0	14.113	806060000	20	+	1.54876	0.0440152	0.330997	1.53842	D3YUP1;Q9WVG6;D6RFA7	D3YUP1;Q9WVG6	Histone-arginine methyltransferase CARM1	Carm1
26.9836	26.821	27.2172	27.0814	27.2764	27.1929	27.4601	27.4929			3'-5' exonuclease activity;3'-5'-exoribonuclease activity;exonuclease activity;hydrolase activity;nuclease activity;nucleic acid binding	nucleic acid phosphodiester bond hydrolysis;nucleobase-containing compound metabolic process;RNA phosphodiester bond hydrolysis, exonucleolytic	focal adhesion;mitochondrial intermembrane space;mitochondrial matrix;mitochondrion;nucleolus;nucleus		6	6	6	20.7	20.7	20.7	26.738	0	10.235	1474100000	25	+	1.61429	0.0412492	0.329784	1.56832	Q9D8S4;A0A1L1SS58	Q9D8S4	Oligoribonuclease, mitochondrial	Rexo2
30.784	30.8012	31.0196	31.0987	31.3032	31.2854	31.1923	31.2398			calcium ion binding;ion channel binding;metal ion binding;phosphoprotein binding;protein binding;protein kinase C binding;RNA binding	in utero embryonic development;liver development;negative regulation of neuron projection development;N-glycan processing;nitrogen compound metabolic process;renal system development	endoplasmic reticulum	Asparagine N-linked glycosylation;Calnexin/calreticulin cycle;Metabolism of proteins;N-glycan trimming in the ER and Calnexin/Calreticulin cycle;Post-translational protein modification;Post-translational protein phosphorylation;Regulation of Insulin-like Growth Factor (IGF) transport and uptake by Insulin-like Growth Factor Binding Proteins (IGFBPs)	21	21	21	43.6	43.6	43.6	58.792	0	323.31	22997000000	192	+	2.14269	0.0257769	0.329296	1.80408	O08795;A0A1L1ST83	O08795	Glucosidase 2 subunit beta	Prkcsh
26.9711	27.0659	27.3861	27.1974	27.4517	27.6603	27.2916	27.5331			catalytic activity;cofactor binding;ligase activity;nucleotide binding;succinate-CoA ligase (ADP-forming) activity;succinate-CoA ligase (GDP-forming) activity	metabolic process;tricarboxylic acid cycle	cytosol;mitochondrial inner membrane;mitochondrial matrix;mitochondrion;plasma membrane	Citric acid cycle (TCA cycle);Metabolism;Pyruvate metabolism and Citric Acid (TCA) cycle;The citric acid (TCA) cycle and respiratory electron transport	7	7	7	30.1	30.1	30.1	36.154	0	43.359	1938600000	61	+	1.49302	0.0460323	0.329038	1.50591	Q9WUM5;A0A0N4SVU4	Q9WUM5	Succinyl-CoA ligase [ADP/GDP-forming] subunit alpha, mitochondrial	Suclg1
25.0473	25.0184	NaN	NaN	25.3775	NaN	25.3459	NaN			molecular_function	biological_process	endoplasmic reticulum;Golgi apparatus;integral component of membrane;intracellular membrane-bounded organelle;membrane;plasma membrane		2	2	2	8.1	8.1	8.1	27.283	0	4.4531	337310000	4	+	2.37545	0.0233134	0.328856	2.7086	Q8C407	Q8C407	Protein YIPF4	Yipf4
27.5767	27.5945	27.6206	27.4626	27.9504	27.7912	27.9835	27.8322			3'(2'),5'-bisphosphate nucleotidase activity;3'-nucleotidase activity;hydrolase activity;inositol monophosphate 1-phosphatase activity;inositol monophosphate 3-phosphatase activity;inositol monophosphate 4-phosphatase activity;inositol monophosphate phosphatase activity;metal ion binding	chondrocyte development;chondroitin sulfate metabolic process;dephosphorylation;embryonic digit morphogenesis;endochondral ossification;inositol biosynthetic process;phosphatidylinositol phosphorylation;post-embryonic development;skeletal system development	cytosol;Golgi apparatus;integral component of membrane;membrane;nuclear body;nucleus	Biological oxidations;Cytosolic sulfonation of small molecules;Metabolism;Phase II - Conjugation of compounds	12	12	12	42.4	42.4	42.4	38.616	0	41.316	2432800000	47	+	2.87479	0.0165191	0.325715	2.0644	Q80V26	Q80V26	Inositol monophosphatase 3	Impad1
27.6784	27.7307	27.7046	27.5806	27.904	27.9246	28.1923	27.975			mRNA cap binding;RNA binding;translation initiation factor activity	cap-dependent translational initiation;formation of cytoplasmic translation initiation complex;IRES-dependent viral translational initiation;positive regulation of mRNA binding;positive regulation of translation;translation;translational initiation;viral translational termination-reinitiation	cytoplasm;eukaryotic translation initiation factor 3 complex;eukaryotic translation initiation factor 3 complex, eIF3m	Activation of the mRNA upon binding of the cap-binding complex and eIFs, and subsequent binding to 43S;Cap-dependent Translation Initiation;Eukaryotic Translation Initiation;Formation of a pool of free 40S subunits;Formation of the ternary complex, and subsequently, the 43S complex;L13a-mediated translational silencing of Ceruloplasmin expression;Metabolism of proteins;Ribosomal scanning and star…	11	11	11	23.7	23.7	23.7	63.988	0	45.713	2322800000	54	+	2.34394	0.0228553	0.32536	1.8719	O70194	O70194	Eukaryotic translation initiation factor 3 subunit D	Eif3d
26.5317	26.8591	26.9171	26.8787	27.2654	27.0015	27.1122	27.1058			protein binding;structural constituent of ribosome	antibacterial humoral response;antimicrobial humoral immune response mediated by antimicrobial peptide;defense response to Gram-positive bacterium;innate immune response in mucosa;translation	cytosolic small ribosomal subunit;extracellular space;intracellular;ribosome	Activation of the mRNA upon binding of the cap-binding complex and eIFs, and subsequent binding to 43S;Cap-dependent Translation Initiation;Eukaryotic Translation Initiation;Formation of a pool of free 40S subunits;Formation of the ternary complex, and subsequently, the 43S complex;L13a-mediated translational silencing of Ceruloplasmin expression;Metabolism of proteins;Metabolism of RNA;Nonsense …	2	2	2	12.8	12.8	12.8	14.416	0.0023669	3.0152	1263000000	12	+	1.6806	0.0399678	0.324605	1.58814	Q642K5;P62862	Q642K5;P62862	40S ribosomal protein S30	Fau
28.6276	28.7724	28.6155	28.5448	28.9128	29.043	28.923	28.9787			nuclear localization sequence binding;protein binding;protein transporter activity;Ran GTPase binding	cellular response to amino acid stimulus;intracellular protein transport;NLS-bearing protein import into nucleus;positive regulation of protein import into nucleus;protein import into nucleus, translocation;protein transport;ribosomal protein import into nucleus	cytoplasm;nuclear membrane;nuclear periphery;nucleus		26	26	26	31.7	31.7	31.7	123.59	0	268.83	4676700000	137	+	2.92097	0.0164972	0.324317	2.07418	Q8BKC5;Q8BIV3	Q8BKC5	Importin-5	Ipo5
26.4937	26.6722	26.3471	26.3162	26.5884	26.8137	26.9199	26.8018			protein binding;SNAP receptor activity;SNARE binding	autophagosome assembly;cholesterol efflux;intracellular protein transport;protein stabilization;protein transport;vesicle docking;vesicle fusion;vesicle-mediated transport	BLOC-1 complex;early endosome membrane;endomembrane system;endosome;endosome membrane;Golgi apparatus;Golgi membrane;integral component of membrane;membrane;membrane raft;phagocytic vesicle;phagophore assembly site;recycling endosome membrane;SNARE complex;vesicle		8	8	8	46	46	46	31.195	0	46.904	991460000	28	+	1.63284	0.041053	0.323638	1.56318	Q9ER00	Q9ER00	Syntaxin-12	Stx12
27.5405	27.6511	27.7946	27.6125	27.9069	27.9753	28.1046	27.901			cadherin binding;RNA binding;structural constituent of ribosome	ribosomal large subunit biogenesis;rRNA processing;translation	cytosolic large ribosomal subunit;intracellular;ribosome	Metabolism of RNA;Nonsense Mediated Decay (NMD) enhanced by the Exon Junction Complex (EJC);Nonsense-Mediated Decay (NMD)	6	6	6	29.5	29.5	29.5	23.564	0	18.614	2265700000	34	+	2.39252	0.0226991	0.322299	1.88011	Q9CR57;A0A1L1SUF6	Q9CR57	60S ribosomal protein L14	Rpl14
29.4218	29.6884	29.6682	29.7568	29.911	29.956	29.9358	30.0204			beta-2 adrenergic receptor binding;identical protein binding;ionotropic glutamate receptor binding;phosphoserine residue binding;phosphothreonine residue binding;proline-rich region binding;protein binding;protein domain specific binding;RNA polymerase binding;SMAD binding;sodium channel inhibitor activity;transferase activity;ubiquitin binding;ubiquitin protein ligase activity;ubiquitin-protein …	adaptive immune response;blood vessel morphogenesis;cellular response to UV;development involved in symbiotic interaction;endocardial cushion development;glucocorticoid receptor signaling pathway;lysosomal transport;negative regulation of BMP signaling pathway;negative regulation of sodium ion transmembrane transporter activity;negative regulation of sodium ion transport;negative regulation of tr…	cell cortex;chromatin;cytoplasm;cytoskeleton;cytosol;dendritic spine;Golgi apparatus;membrane;membrane raft;mitotic spindle;nuclear speck;nucleus;perinuclear region of cytoplasm;plasma membrane;spindle;ubiquitin ligase complex	Adaptive Immune System;Antigen processing: Ubiquitination & Proteasome degradation;Asymmetric localization of PCP proteins;Beta-catenin independent WNT signaling;Class I MHC mediated antigen processing & presentation;Degradation of AXIN;Degradation of DVL;Deubiquitination;Downregulation of ERBB4 signaling;Downregulation of SMAD2/3:SMAD4 transcriptional activity;Downregulation of TGF-beta receptor…	30	30	26	38.7	38.7	34.4	102.71	0	213.54	9156800000	188	+	2.24076	0.024716	0.321993	1.82088	P46935;Q3V335;V9GWV8;V9GXK3;G3X9H8;V9GXS6;A2A5Z6;Q6I6G8;Q8K4P8	P46935	E3 ubiquitin-protein ligase NEDD4	Nedd4
29.327	29.458	29.398	29.3686	29.6951	29.8194	29.7336	29.5879			ATP binding;catalytic activity;formate-tetrahydrofolate ligase activity;hydrolase activity;ligase activity;methenyltetrahydrofolate cyclohydrolase activity;methylenetetrahydrofolate dehydrogenase (NAD+) activity;methylenetetrahydrofolate dehydrogenase (NADP+) activity;nucleotide binding;oxidoreductase activity	10-formyltetrahydrofolate biosynthetic process;cellular amino acid biosynthetic process;heart development;histidine biosynthetic process;metabolic process;methionine biosynthetic process;methionine metabolic process;neural tube closure;neutrophil homeostasis;one-carbon metabolic process;oxidation-reduction process;purine nucleobase biosynthetic process;purine nucleotide biosynthetic process;serin…	cytoplasm;cytosol;mitochondrion	Metabolism;Metabolism of folate and pterines;Metabolism of vitamins and cofactors;Metabolism of water-soluble vitamins and cofactors	37	37	36	48.7	48.7	47.9	101.2	0	208.04	7621500000	156	+	2.93905	0.0165069	0.321073	2.06677	Q922D8;A0A1W2P733;A0A1W2P7L5	Q922D8;A0A1W2P733	C-1-tetrahydrofolate synthase, cytoplasmic;Methylenetetrahydrofolate dehydrogenase;Methenyltetrahydrofolate cyclohydrolase;Formyltetrahydrofolate synthetase;C-1-tetrahydrofolate synthase, cytoplasmic, N-terminally processed	Mthfd1
29.2516	29.5364	29.6178	29.5384	29.7596	29.8944	29.8044	29.7681			ATP binding;chromatin binding;nucleotide binding;protein binding;transferase activity;ubiquitin binding;ubiquitin conjugating enzyme activity;ubiquitin protein ligase activity;ubiquitin protein ligase binding;ubiquitin-protein transferase activity	cellular response to DNA damage stimulus;DNA double-strand break processing;DNA repair;double-strand break repair via homologous recombination;histone ubiquitination;positive regulation of DNA repair;positive regulation of histone modification;positive regulation of I-kappaB kinase/NF-kappaB signaling;positive regulation of NF-kappaB transcription factor activity;positive regulation of ubiquitin-…	cytoplasm;fibrillar center;nucleolus;nucleus;protein-containing complex;UBC13-MMS2 complex;UBC13-UEV1A complex;ubiquitin ligase complex	DNA Repair;Fanconi Anemia Pathway;Metabolism of proteins;Post-translational protein modification;Protein ubiquitination;Synthesis of active ubiquitin: roles of E1 and E2 enzymes	9	9	9	76.3	76.3	76.3	17.138	0	108.04	8103700000	70	+	2.00781	0.0293172	0.320554	1.72239	P61089;A0A1W2P7Z3;A0A087WPV1;Q9CQ37	P61089	Ubiquitin-conjugating enzyme E2 N	Ube2n
24.7023	24.663	24.2243	24.5304	24.8396	24.8889	24.7303	24.9372			GTP binding;GTPase activity;nucleotide binding;protein binding	autophagosome assembly;autophagy;intra-Golgi vesicle-mediated transport;negative regulation of constitutive secretory pathway;protein localization to Golgi apparatus;protein transport;regulation of Golgi organization;regulation of retrograde vesicle-mediated transport, Golgi to ER;skeletal system morphogenesis	Golgi apparatus;Golgi lumen;Golgi membrane;membrane	Intra-Golgi and retrograde Golgi-to-ER traffic;Intra-Golgi traffic;Membrane Trafficking;Metabolism of proteins;Post-translational protein modification;RAB geranylgeranylation;Rab regulation of trafficking;TBC/RABGAPs;Vesicle-mediated transport	4	4	4	22.3	22.3	22.3	25.766	0	4.4307	260510000	7	+	1.46367	0.048979	0.319019	1.46986	O35963	O35963	Ras-related protein Rab-33B	Rab33b
24.6041	24.6048	24.6906	24.4571	24.8525	24.9077	24.9074	24.9641			molecular_function	biological_process	integral component of membrane;membrane;mitochondrial outer membrane;mitochondrion		2	2	2	11.1	11.1	11.1	28.263	0	14.321	271740000	5	+	2.99738	0.0164507	0.31878	2.07595	Q8BXV2;A0A0G2JGE0	Q8BXV2;A0A0G2JGE0	BRI3-binding protein	Bri3bp
26.5835	26.4854	26.6269	26.6084	26.7114	26.7661	27.0123	27.0811			hydro-lyase activity;lyase activity;proline racemase activity;trans-L-3-hydroxyproline dehydratase activity		cellular_component		8	8	8	29.1	29.1	29.1	37.804	0	50.266	1340800000	64	+	1.7841	0.03864	0.316687	1.61566	Q9CXA2	Q9CXA2	Trans-L-3-hydroxyproline dehydratase	L3hypdh
24.9718	25.2106	25.2983	25.097	25.3472	25.6509	25.3033	25.5384			cadherin binding;protein N-terminus binding;SNAP receptor activity;SNARE binding	early endosome to Golgi transport;ER to Golgi vesicle-mediated transport;Golgi disassembly;intracellular protein transport;membrane fusion;positive regulation of protein catabolic process;regulation of Golgi organization;retrograde transport, endosome to Golgi;vesicle docking;vesicle fusion;vesicle fusion with Golgi apparatus;vesicle-mediated transport	cytosol;endoplasmic reticulum;endoplasmic reticulum-Golgi intermediate compartment membrane;Golgi apparatus;Golgi membrane;integral component of membrane;intracellular;membrane;SNARE complex;vesicle	Asparagine N-linked glycosylation;Cargo concentration in the ER;COPII-mediated vesicle transport;COPI-mediated anterograde transport;ER to Golgi Anterograde Transport;Intra-Golgi and retrograde Golgi-to-ER traffic;Intra-Golgi traffic;Membrane Trafficking;Metabolism of proteins;Post-translational protein modification;Transport to the Golgi and subsequent modification;Vesicle-mediated transport	5	5	5	31.7	31.7	31.7	29.376	0	17.041	396600000	20	+	1.5756	0.0446519	0.315517	1.51699	H3BJ02;Q8K1E0;H3BJE3;I1E4X1;H3BKP3;H3BKJ7;H3BJ89;H3BKP0	H3BJ02;Q8K1E0;H3BJE3;I1E4X1	Syntaxin-5	Stx5a;Stx5
25.1338	25.1439	25.1084	25.0495	25.5237	25.4923	25.2916	25.3791			kinase activator activity;kinase binding;metal ion binding	hippo signaling;positive regulation of phosphorylation;regulation of protein autophosphorylation	cytoplasm;cytosol;nucleolus;nucleus	Signal Transduction;Signaling by Hippo	4	4	4	21.7	21.7	21.7	25.609	0	9.7013	385900000	17	+	2.80002	0.0182786	0.312836	1.98774	Q3UDM0;Q921Y0;Q8BPB0	Q3UDM0;Q921Y0;Q8BPB0	MOB kinase activator 1A;MOB kinase activator 1B	Mob1b;Mob1a
28.7912	28.7571	28.6853	28.6166	28.9662	28.9979	29.116	29.0166			chaperone binding;heat shock protein binding;Hsp90 protein binding;kinase binding;protein binding;protein kinase binding;protein kinase regulator activity;protein tyrosine kinase activity;scaffold protein binding;unfolded protein binding	peptidyl-tyrosine phosphorylation;positive regulation of mitophagy in response to mitochondrial depolarization;posttranscriptional regulation of gene expression;protein folding;protein stabilization;regulation of interferon-gamma-mediated signaling pathway;regulation of protein kinase activity;regulation of type I interferon-mediated signaling pathway	chaperone complex;cytoplasm;cytosol;HSP90-CDC37 chaperone complex	Downregulation of ERBB2 signaling;Signal Transduction;Signaling by ERBB2;Signaling by Receptor Tyrosine Kinases	16	16	16	36.7	36.7	36.7	44.593	0	105.1	5208700000	88	+	3.07843	0.0164709	0.311656	2.0703	Q61081;A0A1L1STC0	Q61081;A0A1L1STC0	Hsp90 co-chaperone Cdc37;Hsp90 co-chaperone Cdc37, N-terminally processed	Cdc37
27.5752	27.3649	27.5413	27.3944	27.6941	27.5881	27.9179	27.9207			ATP binding;ATPase activity;endoribonuclease inhibitor activity;iron ion binding;nucleotide binding;ribosomal small subunit binding	negative regulation of endoribonuclease activity;ribosomal subunit export from nucleus;translational initiation;translational termination	cytoplasm;cytosol;eukaryotic translation initiation factor 3 complex;mitochondrion	Cytokine Signaling in Immune system;Immune System;Interferon alpha/beta signaling;Interferon Signaling	19	19	19	38.6	38.6	38.6	67.314	0	86.2	1987600000	74	+	1.71214	0.0413144	0.311259	1.56968	P61222	P61222	ATP-binding cassette sub-family E member 1	Abce1
24.0299	23.9393	NaN	23.9925	24.3109	24.1817	24.425	24.2744			dioxygenase activity;iron ion binding;metal ion binding;oxidoreductase activity;sulfur dioxygenase activity	glutathione metabolic process;hydrogen sulfide metabolic process;oxidation-reduction process	cytoplasm;mitochondrial matrix;mitochondrion;nucleoplasm;nucleus	Degradation of cysteine and homocysteine;Metabolism;Metabolism of amino acids and derivatives;Sulfide oxidation to sulfate;Sulfur amino acid metabolism	2	2	2	10.2	10.2	10.2	27.738	0	4.8742	172260000	5	+	2.34812	0.0240168	0.310798	1.90129	Q9DCM0	Q9DCM0	Persulfide dioxygenase ETHE1, mitochondrial	Ethe1
26.007	26.0854	26.0093	25.8996	26.3214	26.548	26.2811	26.0939			tubulin binding	microtubule-based process;protein folding;tubulin complex assembly	cytoplasm;cytosol;intracellular membrane-bounded organelle;nucleus;polysome;prefoldin complex		6	6	6	37.2	37.2	37.2	22.435	0	19.118	801590000	24	+	1.66678	0.0424349	0.310795	1.54809	P61759;Q3TIR6	P61759;Q3TIR6	Prefoldin subunit 3	Vbp1
24.7216	24.8649	24.9245	24.8949	25.3573	24.9822	25.1023	25.2024			endonuclease activity;endoribonuclease activity;hydrolase activity;metal ion binding;nuclease activity;RNA binding;single-stranded RNA binding;zinc ion binding	RNA phosphodiester bond hydrolysis, endonucleolytic	mitochondrial matrix;mitochondrion		4	4	4	12.8	12.8	12.8	32.754	0	8.2624	322830000	17	+	1.83486	0.0383289	0.309588	1.61875	Q99KR3	Q99KR3	Beta-lactamase-like protein 2	Lactb2
27.5101	27.702	27.8114	27.6883	27.8864	28.0986	27.9293	28.0343			isomerase activity;metal ion binding;NADHX epimerase activity;NADPHX epimerase activity;nucleotide binding;protein homodimerization activity	NADH metabolic process;NADP metabolic process;nicotinamide nucleotide metabolic process;protein homotetramerization	cell body;cilium;cytosol;extracellular region;extracellular space;intracellular membrane-bounded organelle;mitochondrion;nucleoplasm;nucleus	Metabolism;Metabolism of vitamins and cofactors;Metabolism of water-soluble vitamins and cofactors;Nicotinamide salvaging;Nicotinate metabolism	10	10	10	46.8	46.8	46.8	30.972	0	125.25	2316300000	76	+	2.10579	0.0290734	0.309229	1.72787	Q8K4Z3	Q8K4Z3	NAD(P)H-hydrate epimerase	Apoa1bp
NaN	23.2381	23.1708	23.1832	23.4884	23.6769	23.5362	23.3202			ATP binding;nucleotide binding;protein binding	immune system process;innate immune response;negative regulation of I-kappaB kinase/NF-kappaB signaling;negative regulation of inflammatory response;negative regulation of innate immune response;negative regulation of interferon-beta production;negative regulation of interleukin-6 production;negative regulation of RIG-I signaling pathway;viral process	cell junction;membrane;mitochondrial outer membrane;mitochondrion;plasma membrane	DDX58/IFIH1-mediated induction of interferon-alpha/beta;Immune System;Innate Immune System;Negative regulators of DDX58/IFIH1 signaling	3	3	3	4	4	4	107.83	0	7.7443	95678000	13	+	1.74858	0.0399679	0.308048	1.63193	Q3TL44;A0A1L1ST78;A0A1L1SQN7	Q3TL44	NLR family member X1	Nlrx1
28.5943	28.6839	28.7216	28.5287	28.8468	28.8793	29.1095	28.9145			lipid binding	glucose homeostasis;glucose metabolic process;lipid metabolic process;negative regulation of glucose transmembrane transport;phosphatidylcholine biosynthetic process	cytoplasm		12	12	12	78.5	78.5	78.5	15.137	0	95.748	5006800000	83	+	2.22754	0.0274436	0.305357	1.76158	Q05816;REV__Q9D2U9;REV__Q8CGP2;REV__Q8CGP1;REV__Q8CGP0;REV__Q6ZWY9;REV__Q64525;REV__Q64524;REV__Q64478;REV__Q64475;REV__P10854;REV__P10853;REV__P70696;REV__Q8CBB6	Q05816	Fatty acid-binding protein, epidermal	Fabp5
29.0408	28.9759	29.0963	28.9843	29.2653	29.1218	29.3588	29.5685			cadherin binding;mRNA binding;structural constituent of ribosome	cytoplasmic translation;negative regulation of RNA splicing;translation	cytoplasm;cytoplasmic side of rough endoplasmic reticulum membrane;cytosol;cytosolic small ribosomal subunit;endoplasmic reticulum;intracellular;polysomal ribosome;ribosome;rough endoplasmic reticulum	Activation of the mRNA upon binding of the cap-binding complex and eIFs, and subsequent binding to 43S;Cap-dependent Translation Initiation;Eukaryotic Translation Initiation;Formation of a pool of free 40S subunits;Formation of the ternary complex, and subsequently, the 43S complex;L13a-mediated translational silencing of Ceruloplasmin expression;Metabolism of proteins;Metabolism of RNA;Nonsense …	5	5	5	37.4	37.4	37.4	13.015	0	120.13	5941700000	52	+	1.68247	0.0440823	0.304268	1.53867	P62855	P62855	40S ribosomal protein S26	Rps26
31.0735	31.263	31.3516	31.3173	31.6215	31.6506	31.3626	31.5752			ATP:ADP antiporter activity;protein binding;transmembrane transporter activity	ADP transport;apoptotic mitochondrial changes;ATP transport;negative regulation of necroptotic process;regulation of mitochondrial membrane permeability;transmembrane transport	integral component of membrane;integral component of mitochondrial membrane;membrane;mitochondrial inner membrane;mitochondrial outer membrane;mitochondrion;myelin sheath	Integration of energy metabolism;Metabolism;Regulation of insulin secretion	21	21	10	65.8	65.8	28.9	32.904	0	171.12	28752000000	191	+	1.81055	0.0398915	0.3011	1.58516	P48962	P48962	ADP/ATP translocase 1	Slc25a4
28.7409	29.0616	28.9916	28.7594	29.071	29.2145	29.3255	29.1457			protein binding	biological_process	endoplasmic reticulum;endoplasmic reticulum tubular network;integral component of membrane;membrane	G alpha (s) signalling events;GPCR downstream signalling;Olfactory Signaling Pathway;Signal Transduction;Signaling by GPCR	7	7	7	24.9	24.9	24.9	21.447	0	35.825	5377400000	35	+	1.66645	0.0445561	0.300808	1.52276	G3X8R0;Q60870	G3X8R0	Receptor expression-enhancing protein	Reep5
30.4668	30.6497	30.6386	30.6378	30.7328	30.9	31.0012	30.9612			cyclosporin A binding;isomerase activity;peptidyl-prolyl cis-trans isomerase activity;protein binding	protein folding;protein peptidyl-prolyl isomerization	cytoplasm		8	8	8	66.5	66.5	66.5	22.794	0	281.91	22882000000	204	+	2.18823	0.0287486	0.300581	1.73121	P30412	P30412	Peptidyl-prolyl cis-trans isomerase C	Ppic
27.0695	26.9693	26.9891	27.1369	27.2254	27.4845	27.3558	27.2982			DNA binding transcription factor activity;protein binding	negative regulation of apoptotic process;positive regulation of apoptotic process;positive regulation of cell proliferation;regulation of transcription, DNA-templated;response to osmotic stress;transcription, DNA-templated	cytoplasm;nucleus		4	2	2	33.6	18.7	18.7	11.474	0	101.28	1567200000	17	+	2.3746	0.0260929	0.299767	1.79494	D3YW86;D3Z0V7;E9QLZ1;P62500;H3BLI9;A0A0G2JFZ4;E9Q7M2	D3YW86;D3Z0V7;E9QLZ1;P62500;H3BLI9;A0A0G2JFZ4;E9Q7M2	TSC22 domain family protein 1	Tsc22d1;Tsc22d2
24.3816	24.4929	24.6986	24.5595	24.8811	24.8242	24.7606	24.8647			actin binding;actin filament binding;ATP binding;ATPase activity, coupled;calmodulin binding;lipid binding;microtubule binding;microtubule motor activity;motor activity;nucleotide binding;phosphatidylinositol binding	endocytosis;glomerular basement membrane development;glomerular filtration;glomerular visceral epithelial cell development;hemopoiesis;in utero embryonic development;kidney development;microtubule-based movement;nitrogen compound metabolic process;platelet-derived growth factor receptor signaling pathway;post-embryonic hemopoiesis;vasculogenesis	adherens junction;brush border;cell junction;cell-cell junction;clathrin-coated endocytic vesicle;clathrin-coated vesicle;cytoplasm;cytoplasmic vesicle;cytoskeleton;myosin complex		6	6	4	6.1	6.1	4.3	126.82	0	8.6104	258790000	18	+	2.24049	0.0280191	0.299508	1.74663	E9Q634;G3V011	E9Q634	Unconventional myosin-Ie	Myo1e
28.9246	28.8756	28.927	28.8814	29.3529	29.009	29.2763	29.1662			protein binding;transcription coactivator activity;ubiquitin protein ligase binding	positive regulation of transcription by RNA polymerase II;protein ubiquitination;regulation of transcription, DNA-templated;transcription, DNA-templated	Cul2-RING ubiquitin ligase complex;Cul5-RING ubiquitin ligase complex;elongin complex;nucleus;transcription factor complex;VCB complex		10	10	10	66.1	66.1	66.1	13.17	0	61.065	5339400000	62	+	2.11795	0.0320659	0.298965	1.69989	P62869	P62869	Transcription elongation factor B polypeptide 2	Tceb2
26.0575	26.0226	26.1544	26.3702	26.5829	26.4875	26.2847	26.4356			ATPase activator activity;ATPase binding;chaperone binding;disulfide oxidoreductase activity;Hsp70 protein binding;misfolded protein binding;oxidoreductase activity;oxidoreductase activity, acting on a sulfur group of donors, disulfide as acceptor;protein binding;protein disulfide oxidoreductase activity	cell redox homeostasis;intrinsic apoptotic signaling pathway in response to endoplasmic reticulum stress;negative regulation of protein phosphorylation;oxidation-reduction process;positive regulation of ATPase activity;protein folding in endoplasmic reticulum;response to endoplasmic reticulum stress;ubiquitin-dependent ERAD pathway	endoplasmic reticulum;endoplasmic reticulum chaperone complex;endoplasmic reticulum lumen		7	7	7	9.8	9.8	9.8	90.582	0	14.722	794420000	28	+	1.6011	0.048192	0.296524	1.48306	Q9DC23	Q9DC23	DnaJ homolog subfamily C member 10	Dnajc10
30.4022	30.4677	30.3417	30.3422	30.6681	30.5997	30.7502	30.7082			ATP binding;nucleotide binding;protein binding;protein binding involved in protein folding;unfolded protein binding	binding of sperm to zona pellucida;chaperone-mediated protein folding;'de novo' protein folding;pore complex assembly;positive regulation of establishment of protein localization to telomere;positive regulation of protein localization to Cajal body;positive regulation of telomerase RNA localization to Cajal body;positive regulation of telomere maintenance via telomerase;protein folding;protein st…	cell body;chaperonin-containing T-complex;cytoplasm;cytosol;microtubule;myelin sheath;plasma membrane;zona pellucida receptor complex	Association of TriC/CCT with target proteins during biosynthesis;Chaperonin-mediated protein folding;Cooperation of PDCL (PhLP1) and TRiC/CCT in G-protein beta folding;Metabolism of proteins;Protein folding	31	31	31	59.1	59.1	59.1	60.629	0	323.31	15994000000	313	+	3.26428	0.0172105	0.293101	2.03739	P80318;E9Q133;Q3U0I3;F6Q609;F6ZVG8	P80318;E9Q133;Q3U0I3;F6Q609	T-complex protein 1 subunit gamma	Cct3
27.2703	27.4287	27.4199	27.239	27.7279	27.4477	27.6728	27.6804			aminoacylase activity;hydrolase activity;identical protein binding;metal ion binding;metallopeptidase activity	cellular amino acid metabolic process;metabolic process;proteolysis	cytoplasm;extracellular exosome	Aflatoxin activation and detoxification;Biological oxidations;Metabolism	12	12	12	36.5	36.5	36.5	42.067	0	34.881	1810100000	53	+	1.97878	0.0372917	0.292713	1.62764	A0A1L1SS90;A0A0R4J050;Q99JW2;A0A1L1SRW7;A0A1L1SRC1;A0A087WPX1;A0A1L1SRL5;A0A1L1SSU4;A0A087WPV3;A0A087WRE0	A0A1L1SS90;A0A0R4J050;Q99JW2;A0A1L1SRW7;A0A1L1SRC1	Aminoacylase-1	Acy1
25.6672	25.8247	25.7831	25.7074	26.0195	26.0515	26.1453	25.9349			unfolded protein binding	negative regulation of canonical Wnt signaling pathway;negative regulation of transcription, DNA-templated;protein folding;regulation of transcription, DNA-templated;retina development in camera-type eye	cytoplasm;nucleus;prefoldin complex		5	5	5	40.9	40.9	40.9	17.356	0	80.003	636940000	21	+	2.6939	0.023037	0.292183	1.87013	Q9WU28;H7BWX1;E9PVG3;E9PZ62;E9Q5Q8;E9Q093	Q9WU28	Prefoldin subunit 5	Pfdn5
26.0225	26.2856	26.2644	26.2923	26.5174	26.3894	26.6656	26.4604			carbonate dehydratase activity;metal ion binding;protein binding;zinc ion binding	one-carbon metabolic process;phosphatidylinositol-mediated signaling	cytoplasm		7	7	7	36.4	36.4	36.4	33.081	0	60.053	873360000	44	+	1.80659	0.041538	0.291988	1.55794	P28651	P28651	Carbonic anhydrase-related protein	Ca8
26.7102	26.7889	26.8115	26.8288	27.0906	27.0554	27.0086	27.15			catalytic activity;glutathione transferase activity;identical protein binding;isomerase activity;maleylacetoacetate isomerase activity;protein homodimerization activity;transferase activity	aromatic amino acid family metabolic process;glutathione metabolic process;L-phenylalanine catabolic process;metabolic process;tyrosine catabolic process	cytoplasm;mitochondrion	Biological oxidations;Glutathione conjugation;Histidine, lysine, phenylalanine, tyrosine, proline and tryptophan catabolism;Metabolism;Metabolism of amino acids and derivatives;Phase II - Conjugation of compounds;Phenylalanine and tyrosine catabolism;Pyruvate metabolism;Pyruvate metabolism and Citric Acid (TCA) cycle;Regulation of pyruvate dehydrogenase (PDH) complex;The citric acid (TCA) cycle a…	8	8	8	39.8	39.8	39.8	24.275	0	34.127	1225500000	38	+	3.48596	0.0165371	0.291286	2.08545	Q9WVL0	Q9WVL0	Maleylacetoacetate isomerase	Gstz1
27.8133	27.9729	27.9539	28.0913	28.259	28.1284	28.2721	28.3369			hydrolase activity;metal ion binding;metalloendopeptidase activity;metallopeptidase activity;peptidase activity;serine-type endopeptidase activity;zinc ion binding	angiogenesis;blood vessel maturation;bone trabecula formation;cellular response to amino acid stimulus;collagen catabolic process;embryo implantation;endodermal cell differentiation;face morphogenesis;intramembranous ossification;positive regulation of innate immune response;positive regulation of vascular smooth muscle cell proliferation;proteolysis;response to hypoxia;skeletal system morphogene…	cytoplasm;extracellular matrix;extracellular region;extracellular space;membrane;mitochondrion;nucleus;plasma membrane;sarcomere	Activation of Matrix Metalloproteinases;Axon guidance;Collagen degradation;Degradation of the extracellular matrix;Developmental Biology;EPH-ephrin mediated repulsion of cells;EPH-Ephrin signaling;Extracellular matrix organization;Metabolism of proteins;Regulation of Insulin-like Growth Factor (IGF) transport and uptake by Insulin-like Growth Factor Binding Proteins (IGFBPs)	17	17	17	34.1	34.1	34.1	74.102	0	137.76	2758000000	85	+	2.17554	0.032196	0.291243	1.69532	P33434;A0A1B0GS88	P33434	72 kDa type IV collagenase;PEX	Mmp2
29.4137	29.6408	29.6992	29.7514	29.8479	29.9285	29.9445	29.9442			nucleic acid binding;ribosomal small subunit binding;RNA binding;RNA strand annealing activity;RNA strand-exchange activity;translation initiation factor activity	eukaryotic translation initiation factor 4F complex assembly;formation of translation preinitiation complex;translation;translational initiation	cytosol;dendrite;eukaryotic translation initiation factor 4F complex;neuronal cell body;polysome		21	21	21	41.4	41.4	41.4	68.839	0	265.97	8781500000	112	+	2.0085	0.0371898	0.289979	1.6303	Q8BGD9	Q8BGD9	Eukaryotic translation initiation factor 4B	Eif4b
28.1728	28.4613	28.4766	28.3102	28.7288	28.5974	28.5801	28.6705			ribosome binding;RNA binding;translation initiation factor activity;translation initiation factor binding	positive regulation of mRNA binding;positive regulation of translation;translation;translational initiation	cytoplasm;eukaryotic translation initiation factor 3 complex;eukaryotic translation initiation factor 3 complex, eIF3m	Activation of the mRNA upon binding of the cap-binding complex and eIFs, and subsequent binding to 43S;Cap-dependent Translation Initiation;Eukaryotic Translation Initiation;Formation of a pool of free 40S subunits;Formation of the ternary complex, and subsequently, the 43S complex;L13a-mediated translational silencing of Ceruloplasmin expression;Metabolism of proteins;Ribosomal scanning and star…	21	21	21	23.7	23.7	23.7	105.53	0	102.08	3748000000	96	+	1.96758	0.0383868	0.288974	1.61179	Q8R1B4;M0QWV3	Q8R1B4	Eukaryotic translation initiation factor 3 subunit C	Eif3c
25.0036	24.888	25.163	24.918	25.2805	25.3009	25.2804	25.2645			molecular_function	biological_process	cytoplasm;cytosol;ER membrane protein complex;mitochondrion		3	3	3	32.8	32.8	32.8	14.376	0	19.59	353460000	28	+	2.45155	0.0268492	0.288412	1.77879	M0QWY0;M0QWP2;O70378	M0QWY0;M0QWP2;O70378	ER membrane protein complex subunit 8	Emc8
26.5006	26.5483	26.5015	26.3157	26.8825	26.6564	26.6674	26.8018			ion transmembrane transporter activity;molecular_function	biological_process;ion transmembrane transport;ion transport;iron ion homeostasis;transmembrane transport	integral component of membrane;membrane;mitochondrial membrane;mitochondrion		9	9	9	38.1	38.1	38.1	30.951	0	32.814	1086100000	39	+	2.04879	0.0370492	0.285525	1.63082	Q3U4F0;Q91V61	Q3U4F0;Q91V61	Sideroflexin-3	Sfxn3
30.397	30.3189	30.2861	30.3843	30.6324	30.5095	30.7027	30.6764			molecular_function		endoplasmic reticulum;endoplasmic reticulum membrane;integral component of membrane;membrane		24	24	24	57.4	57.4	57.4	42.497	0	172.34	14834000000	168	+	2.87542	0.0226518	0.283649	1.88721	E9QMH7;Q9DBZ1	E9QMH7;Q9DBZ1	Inhibitor of nuclear factor kappa-B kinase-interacting protein	Ikbip
28.1359	28.1392	28.2998	28.227	28.4607	28.4375	28.5798	28.4579			calcium ion binding	elastic fiber assembly	extracellular matrix;extracellular region;extracellular space	Elastic fibre formation;Extracellular matrix organization;Molecules associated with elastic fibres	8	8	8	20.1	20.1	20.1	51.349	0	84.147	3820400000	47	+	2.84925	0.0227506	0.283519	1.87924	G5E8D6;Q9WVJ9;E9Q3N9;E9Q3F3;F6Z1C2;E9Q2A0;E9Q2T8;F7AYH6;E9Q1U0	G5E8D6;Q9WVJ9;E9Q3N9;E9Q3F3;F6Z1C2	EGF-containing fibulin-like extracellular matrix protein 2	Efemp2
25.8187	25.8657	25.9775	25.928	26.1877	26.1183	26.1416	26.2762			chondroitin 4-sulfotransferase activity;sulfotransferase activity;transferase activity	carbohydrate biosynthetic process;carbohydrate metabolic process;chondroitin sulfate biosynthetic process;dermatan sulfate biosynthetic process	Golgi apparatus;Golgi membrane;integral component of membrane;membrane	Chondroitin sulfate biosynthesis;Chondroitin sulfate/dermatan sulfate metabolism;Glycosaminoglycan metabolism;Metabolism;Metabolism of carbohydrates	9	8	8	23.4	21.7	21.7	49.398	0	39.105	664780000	33	+	2.91992	0.021516	0.283487	1.89894	Q99LL3;D3YUY0	Q99LL3	Carbohydrate sulfotransferase 12	Chst12
31.5017	31.4629	31.4804	31.5657	31.799	31.7427	31.8489	31.751			carbohydrate binding;catalytic activity;glucan 1,3-alpha-glucosidase activity;glucosidase activity;hydrolase activity;hydrolase activity, acting on glycosyl bonds;hydrolase activity, hydrolyzing O-glycosyl compounds;protein binding	carbohydrate metabolic process;metabolic process;N-glycan processing	endoplasmic reticulum;glucosidase II complex;Golgi apparatus;melanosome	Asparagine N-linked glycosylation;Calnexin/calreticulin cycle;Metabolism of proteins;N-glycan trimming in the ER and Calnexin/Calreticulin cycle;Post-translational protein modification	39	39	39	45.2	45.2	45.2	106.91	0	323.31	33591000000	349	+	3.83942	0.0145765	0.282723	2.12182	Q8BHN3	Q8BHN3	Neutral alpha-glucosidase AB	Ganab
30.47	30.4224	30.4475	30.5393	30.6224	30.7968	30.849	30.7409			GTP binding;GTPase activity				15	15	0	76.2	76.2	0	22.372	0	252.88	18194000000	258	+	2.68079	0.0249212	0.282486	1.82606	Q5SW88;Q5SW87;Q5SW86	Q5SW88;Q5SW87;Q5SW86		Rab1
29.7434	29.6823	29.6459	29.6255	29.9484	29.7864	30.148	29.932			growth factor activity;molecular_function	dopaminergic neuron differentiation;neuron projection development;regulation of signaling receptor activity;response to unfolded protein;vasoconstriction of artery involved in ischemic response to lowering of systemic arterial blood pressure	cellular_component;endoplasmic reticulum;extracellular region;extracellular space;perinuclear region of cytoplasm		11	11	11	50.9	50.9	50.9	19.012	0	74.415	10014000000	124	+	1.9193	0.0411156	0.279395	1.56386	Q80ZP8;Q3TMX5;Q9CXI5;F6USD5;F6T4L3;F7C1S6	Q80ZP8;Q3TMX5;Q9CXI5;F6USD5;F6T4L3	Mesencephalic astrocyte-derived neurotrophic factor	Manf
26.8125	26.7797	26.6939	26.6713	27.0408	26.9082	27.0303	27.0888			ATP binding;ATPase activity;hydrolase activity;metal ion binding;nucleotide binding		cytoplasm;endoplasmic reticulum;nucleolus;nucleus	IRE1alpha activates chaperones;Metabolism of proteins;Unfolded Protein Response (UPR);XBP1(S) activates chaperone genes	11	11	11	39.1	39.1	39.1	38.822	0	63.4	1207500000	44	+	2.78971	0.0240501	0.277688	1.83689	O54984;A0A1B0GRE1	O54984	ATPase Asna1	Asna1
25.8637	25.9679	25.8253	25.802	26.0798	26.0431	26.247	26.1988			catalytic activity;GMP reductase activity;metal ion binding;oxidoreductase activity	GMP catabolic process;GMP metabolic process;monocyte differentiation;nucleotide metabolic process;oxidation-reduction process;purine nucleobase metabolic process	GMP reductase complex	Metabolism;Metabolism of nucleotides;Nucleotide salvage;Purine salvage	7	7	7	21	21	21	38.018	0	11.227	641540000	17	+	2.4233	0.0290188	0.277452	1.72773	Q99L27	Q99L27	GMP reductase 2	Gmpr2
28.1992	28.3838	28.4024	28.4327	28.6155	28.4413	28.7364	28.7316			aminoacylase activity;antioxidant activity;catalase activity;enzyme binding;heme binding;metal ion binding;NADP binding;oxidoreductase activity;oxidoreductase activity, acting on peroxide as acceptor;peroxidase activity;protein homodimerization activity;signaling receptor binding	aerobic respiration;aging;cellular oxidant detoxification;cellular response to growth factor stimulus;cholesterol metabolic process;hemoglobin metabolic process;hydrogen peroxide catabolic process;kidney development;negative regulation of apoptotic process;negative regulation of NF-kappaB transcription factor activity;oxidation-reduction process;positive regulation of cell division;positive regul…	cytosol;endoplasmic reticulum;extracellular space;Golgi apparatus;intracellular membrane-bounded organelle;lysosome;mitochondrial intermembrane space;mitochondrion;peroxisomal membrane;peroxisome;plasma membrane	Cellular responses to external stimuli;Cellular responses to stress;Detoxification of Reactive Oxygen Species;Immune System;Innate Immune System;Metabolism of proteins;Neutrophil degranulation;Peroxisomal protein import	18	18	18	41.4	41.4	41.4	59.795	0	94.075	3625400000	105	+	1.71957	0.0485235	0.276705	1.47961	P24270;A2AL20	P24270	Catalase	Cat
28.153	28.249	28.1453	28.1249	28.5643	28.3099	28.4287	28.4738			enzyme binding;heme binding;metal ion binding;stearoyl-CoA 9-desaturase activity	fatty acid metabolic process;oxidation-reduction process;response to cadmium ion	cytosol;endoplasmic reticulum;endoplasmic reticulum membrane;integral component of membrane;intracellular membrane-bounded organelle;membrane;mitochondrion;organelle membrane	Metabolism;Metabolism of vitamins and cofactors;Metabolism of water-soluble vitamins and cofactors;Vitamin C (ascorbate) metabolism	6	6	6	65.3	65.3	65.3	11.142	0	76.045	3173400000	52	+	2.44582	0.0290264	0.276152	1.72962	G5E850;P56395;E0CY88	G5E850;P56395	Cytochrome b5	Cyb5a
29.3089	29.3237	29.3155	29.2874	29.5979	29.4577	29.6169	29.6672			cadherin binding;cytoskeletal protein binding;identical protein binding;lipid binding;phosphatidic acid binding;protein binding	actin cytoskeleton organization;caveola assembly;caveolin-mediated endocytosis;cell projection morphogenesis;endocytosis;negative regulation of endocytosis;plasma membrane tubulation;protein localization to endosome;signal transduction	caveola;cell projection;cell-cell junction;cytoplasm;cytoplasmic vesicle;cytoplasmic vesicle membrane;cytoskeleton;cytosol;early endosome;endosome;extrinsic component of membrane;intracellular membrane-bounded organelle;membrane;nuclear speck;plasma membrane;recycling endosome membrane;ruffle membrane;trans-Golgi network	Clathrin-mediated endocytosis;Membrane Trafficking;Vesicle-mediated transport	18	18	15	36.4	36.4	33.3	55.832	0	88.968	7410900000	138	+	3.03958	0.021467	0.276059	1.89692	Q9WVE8	Q9WVE8	Protein kinase C and casein kinase substrate in neurons protein 2	Pacsin2
27.4776	27.615	27.6998	27.6885	27.8457	27.8596	27.8561	28.0194			actin binding;actin filament binding;clathrin adaptor activity;clathrin binding;clathrin light chain binding;identical protein binding;phosphatidylinositol binding;phosphatidylinositol-3,4,5-trisphosphate binding;phosphatidylinositol-3,4-bisphosphate binding;phosphatidylinositol-3,5-bisphosphate binding;phosphatidylinositol-4,5-bisphosphate binding;phospholipid binding;protein binding;protein het…	activation of cysteine-type endopeptidase activity involved in apoptotic process;apoptotic process;clathrin coat assembly;digestive system development;endocytosis;membrane organization;negative regulation of actin filament polymerization;negative regulation of apoptotic process;negative regulation of Arp2/3 complex-mediated actin nucleation;positive regulation of apoptotic process;positive regula…	apical plasma membrane;cell cortex;clathrin-coated pit;clathrin-coated vesicle;clathrin-coated vesicle membrane;cytoplasm;cytoplasmic vesicle;cytoskeleton;cytosol;dendrite cytoplasm;dendritic spine;endomembrane system;intracellular membrane-bounded organelle;membrane;mitochondrion;neuronal cell body;perinuclear region of cytoplasm;postsynaptic density;ruffle membrane;synaptic membrane	Clathrin derived vesicle budding;Clathrin-mediated endocytosis;Golgi Associated Vesicle Biogenesis;Membrane Trafficking;trans-Golgi Network Vesicle Budding;Vesicle-mediated transport	20	20	20	21.2	21.2	21.2	119.43	0	86.69	2278900000	71	+	2.23417	0.03448	0.274994	1.65826	Q9JKY5;A0A0G2JFU3;E9Q3C5;F7DCR9	Q9JKY5	Huntingtin-interacting protein 1-related protein	Hip1r
27.6742	27.7259	27.8916	27.8209	28.0029	28.1014	28.0004	28.1002			protein N-terminus binding;syntaxin binding	cell morphogenesis;negative regulation of autophagosome assembly;post-Golgi vesicle-mediated transport;protein transport;regulation of ER to Golgi vesicle-mediated transport;regulation of protein transport;response to hypoxia;response to toxic substance;retrograde vesicle-mediated transport, Golgi to ER;toxin transport;vesicle docking involved in exocytosis;vesicle-mediated transport	cis-Golgi network;cytoplasm;endoplasmic reticulum;endoplasmic reticulum membrane;Golgi apparatus;Golgi cisterna membrane;Golgi transport complex;Golgi-associated vesicle;membrane;plasma membrane	Asparagine N-linked glycosylation;COPII-mediated vesicle transport;ER to Golgi Anterograde Transport;Membrane Trafficking;Metabolism of proteins;Post-translational protein modification;Transport to the Golgi and subsequent modification;Vesicle-mediated transport	17	17	17	31.3	31.3	31.3	72.322	0	129.75	2426900000	76	+	2.54438	0.0280728	0.273049	1.74681	Q8BRF7;A0A1W2P6R7	Q8BRF7	Sec1 family domain-containing protein 1	Scfd1
27.8753	27.764	27.8816	27.9057	28.2004	28.1306	28.1086	28.0781			molecular_function	biological_process;multicellular organism development	extracellular region;extracellular space		12	12	12	33.7	33.7	33.7	45.797	0	103.56	2553700000	52	+	3.25988	0.0213491	0.272754	1.93589	A0A0R4J086;Q8BK62	A0A0R4J086;Q8BK62	Olfactomedin-like protein 3	Olfml3
28.8342	28.8334	28.8714	28.8645	29.1289	29.0013	29.1695	29.193			aminoacyl-tRNA ligase activity;ATP binding;ligase activity;methionine-tRNA ligase activity;nucleotide binding;RNA binding;tRNA binding	cellular response to epidermal growth factor stimulus;cellular response to insulin stimulus;cellular response to platelet-derived growth factor stimulus;cellular response to starvation;methionyl-tRNA aminoacylation;positive regulation of transcription of nucleolar large rRNA by RNA polymerase I;rRNA transcription;translation;tRNA aminoacylation for protein translation	aminoacyl-tRNA synthetase multienzyme complex;cytoplasm;cytosol;integral component of membrane;membrane;mitochondrion;nucleolus		28	28	28	38.4	38.4	38.4	102.37	0	212.37	5096200000	124	+	3.09319	0.0223251	0.272308	1.8927	E9QB02;Q68FL6;F6W0G8	E9QB02;Q68FL6	Methionine--tRNA ligase, cytoplasmic	Mars
30.378	30.4039	30.4043	30.427	30.5915	30.698	30.716	30.6967			ATP binding;beta-tubulin binding;G-protein beta-subunit binding;mRNA 3'-UTR binding;mRNA 5'-UTR binding;nucleotide binding;protein binding;protein binding involved in protein folding;unfolded protein binding	binding of sperm to zona pellucida;chaperone-mediated protein folding;'de novo' protein folding;positive regulation of establishment of protein localization to telomere;positive regulation of protein localization to Cajal body;positive regulation of telomerase RNA localization to Cajal body;positive regulation of telomere maintenance via telomerase;protein folding;protein stabilization;response t…	cell body;centrosome;chaperonin-containing T-complex;cytoplasm;cytoskeleton;cytosol;microtubule;microtubule organizing center;myelin sheath;nucleolus;zona pellucida receptor complex	Association of TriC/CCT with target proteins during biosynthesis;Chaperonin-mediated protein folding;Cooperation of PDCL (PhLP1) and TRiC/CCT in G-protein beta folding;Metabolism of proteins;Protein folding	35	35	35	68.4	68.4	68.4	59.623	0	323.31	16190000000	309	+	3.99109	0.0164277	0.272263	2.09294	P80316;E0CZA1	P80316	T-complex protein 1 subunit epsilon	Cct5
28.6248	28.7033	28.6368	28.794	28.8641	29.0118	28.9551	29.0166			GTP binding;GTPase activity;nucleotide binding;translation release factor activity	cell cycle;cytoplasmic translational termination;nuclear-transcribed mRNA catabolic process, nonsense-mediated decay;protein methylation;translation	cytoplasm;cytosol;translation release factor complex	Eukaryotic Translation Termination;Metabolism of proteins;Metabolism of RNA;Nonsense Mediated Decay (NMD) enhanced by the Exon Junction Complex (EJC);Nonsense-Mediated Decay (NMD);Translation	17	17	17	34.3	34.3	34.3	68.625	0	85.488	4621200000	115	+	2.68636	0.0268016	0.272172	1.78396	Q8R050;Q149F3;F7CE88	Q8R050;Q149F3	Eukaryotic peptide chain release factor GTP-binding subunit ERF3A;Eukaryotic peptide chain release factor GTP-binding subunit ERF3B	Gspt1;Gspt2
27.6994	27.5846	27.4425	27.4788	27.851	27.6674	27.8795	27.8957			collagen binding involved in cell-matrix adhesion	cell adhesion;cell-matrix adhesion;integrin-mediated signaling pathway;peroxisome fission	integral component of membrane;integral component of peroxisomal membrane;integrin alpha10-beta1 complex;integrin complex;membrane	Extracellular matrix organization;Integrin cell surface interactions	16	16	16	17	17	17	127.89	0	74.674	2063800000	67	+	1.87758	0.0444324	0.27205	1.52551	E9Q6R1;E9PXZ3;D6RFQ2	E9Q6R1;E9PXZ3		Itga10
27.2989	27.3988	27.4597	27.3348	27.5478	27.5216	27.8322	27.6773			ADP binding;ATP binding;calcium ion binding;Hsp90 protein binding;metal ion binding;protein binding;zinc ion binding	chaperone-mediated protein folding;negative regulation of Rho-dependent protein serine/threonine kinase activity;regulation of cellular response to heat;regulation of centrosome duplication			10	10	10	45.9	45.9	45.9	37.35	0	100.22	1829000000	50	+	1.84776	0.045288	0.271699	1.5135	Q9D1P4;A0A1L1STZ1;A0A1L1SU22;A0A1L1STQ1;A0A1L1SSG7	Q9D1P4;A0A1L1STZ1;A0A1L1SU22;A0A1L1STQ1;A0A1L1SSG7	Cysteine and histidine-rich domain-containing protein 1	Chordc1
30.3479	30.295	30.2699	30.4546	30.596	30.4356	30.7123	30.7103			calcium ion binding;GTP binding;metal ion binding;protein-glutamine gamma-glutamyltransferase activity;transaminase activity;transferase activity;transferase activity, transferring acyl groups	apoptotic cell clearance;blood vessel remodeling;branching involved in salivary gland morphogenesis;G-protein coupled receptor signaling pathway;isopeptide cross-linking via N6-(L-isoglutamyl)-L-lysine;negative regulation of endoplasmic reticulum calcium ion concentration;peptide cross-linking;phospholipase C-activating G-protein coupled receptor signaling pathway;positive regulation of apoptotic…	cytoplasm;cytosol;endoplasmic reticulum;extracellular matrix;intrinsic component of plasma membrane;membrane;mitochondrion;plasma membrane		25	25	25	42.7	42.7	42.7	77.06	0	269.09	14680000000	217	+	1.90589	0.0440514	0.271673	1.53456	P21981;G3UXE8	P21981	Protein-glutamine gamma-glutamyltransferase 2	Tgm2
26.849	27.0364	27.0557	26.9965	27.1885	27.1367	27.2622	27.4265			chaperone binding;protein binding;unfolded protein binding	chaperone-mediated protein complex assembly;protein folding	cytoplasm;nucleus;prefoldin complex		6	6	6	46.5	46.5	46.5	14.454	0	60.699	1392800000	35	+	1.85116	0.0457915	0.269094	1.50662	Q03958;G3UYF9	Q03958;G3UYF9	Prefoldin subunit 6	Pfdn6
27.5315	27.6357	27.6007	27.6034	27.8712	27.8573	27.8891	27.8038			enzyme binding;lipid binding;phosphatidylinositol-4-phosphate binding	asymmetric Golgi ribbon formation;cell adhesion molecule production;cell migration;cell proliferation;gene expression;glycoprotein biosynthetic process;Golgi organization;Golgi ribbon formation;Golgi to plasma membrane protein transport;Golgi vesicle budding;lamellipodium assembly;leukocyte tethering or rolling;negative regulation of apoptotic process;positive regulation of protein secretion;posi…	cytosol;endosome;Golgi apparatus;Golgi cisterna;Golgi cisterna membrane;intracellular membrane-bounded organelle;membrane;mitochondrial intermembrane space;mitochondrion;plasma membrane;trans-Golgi network		7	7	7	27.9	27.9	27.9	33.752	0	53.216	2132900000	25	+	4.02479	0.0173936	0.262518	2.04114	Q9CRA5	Q9CRA5	Golgi phosphoprotein 3	Golph3
28.0052	27.9985	27.7914	27.9622	28.0979	28.1346	28.2251	28.3485			ATP binding;nucleotide binding;protein binding;transcription coactivator activity;transferase activity;ubiquitin conjugating enzyme activity;ubiquitin protein ligase binding;ubiquitin-protein transferase activator activity;ubiquitin-protein transferase activity	cell cycle phase transition;cell proliferation;cellular response to glucocorticoid stimulus;cellular response to steroid hormone stimulus;positive regulation of protein targeting to mitochondrion;positive regulation of protein ubiquitination;positive regulation of ubiquitin-protein transferase activity;protein K11-linked ubiquitination;protein polyubiquitination;protein ubiquitination;regulation …	cytoplasm;nucleus	Adaptive Immune System;Antigen processing: Ubiquitination & Proteasome degradation;Class I MHC mediated antigen processing & presentation;E3 ubiquitin ligases ubiquitinate target proteins;Immune System;Metabolism of proteins;Post-translational protein modification;Protein ubiquitination;Synthesis of active ubiquitin: roles of E1 and E2 enzymes	9	9	9	70.1	70.1	70.1	17.861	0	135.72	2717700000	78	+	1.88783	0.0465515	0.262183	1.49755	P68037;D3YZS3	P68037;D3YZS3	Ubiquitin-conjugating enzyme E2 L3	Ube2l3
27.0073	27.0072	27.0938	27.146	27.3066	27.2398	27.3876	27.3644			G-quadruplex RNA binding;mRNA 3'-UTR binding;nucleic acid binding;protein binding;protein heterodimerization activity;protein homodimerization activity;RNA binding;RNA strand annealing activity	cell differentiation;multicellular organism development;muscle organ development;negative regulation of translation;positive regulation of gene silencing by miRNA	axon;costamere;cytoplasm;cytosol;dendrite;dendritic spine;nucleus;perinuclear region of cytoplasm;polysome;ribonucleoprotein granule		14	14	12	25	25	22.6	76.221	0	82.655	1454100000	51	+	2.81634	0.0268438	0.261039	1.76938	Q61584;A0A0G2JEP0;A0A0H2UH27;A0A0G2JGL6	Q61584;A0A0G2JEP0;A0A0H2UH27	Fragile X mental retardation syndrome-related protein 1	Fxr1
30.721	30.629	30.682	30.7209	30.9194	30.9705	31.029	30.872			copper ion binding;metal ion binding;oligosaccharide binding;oxidoreductase activity;oxidoreductase activity, acting on the CH-NH2 group of donors, oxygen as acceptor;protein-lysine 6-oxidase activity;scavenger receptor activity	cellular protein modification process;chromatin organization;collagen fibril organization;endothelial cell migration;endothelial cell proliferation;epithelial to mesenchymal transition;heterochromatin organization;negative regulation of stem cell population maintenance;negative regulation of transcription by RNA polymerase II;negative regulation of transcription, DNA-templated;oxidation-reduction…	basement membrane;chromatin;chromosome;endoplasmic reticulum;extracellular matrix;extracellular region;extracellular space;membrane;nucleoplasm;nucleus	Assembly of collagen fibrils and other multimeric structures;Collagen formation;Crosslinking of collagen fibrils;Elastic fibre formation;Extracellular matrix organization	23	23	23	30.4	30.4	30.4	87.002	0	323.31	18368000000	164	+	3.18577	0.0233588	0.259495	1.85136	P58022	P58022	Lysyl oxidase homolog 2	Loxl2
29.2023	29.3965	29.3735	29.5048	29.5872	29.6271	29.6054	29.6947			copper ion binding;fibronectin binding;metal ion binding;oxidoreductase activity;oxidoreductase activity, acting on the CH-NH2 group of donors, oxygen as acceptor;protein-lysine 6-oxidase activity;scavenger receptor activity	epithelial to mesenchymal transition;fibronectin fibril organization;inflammatory response;lung development;negative regulation of T-helper 17 cell lineage commitment;negative regulation of transcription, DNA-templated;oxidation-reduction process;peptidyl-lysine oxidation;positive regulation of integrin-mediated signaling pathway;receptor-mediated endocytosis;roof of mouth development;somite deve…	cytoplasm;extracellular region;extracellular space;membrane;nucleus	Assembly of collagen fibrils and other multimeric structures;Collagen formation;Crosslinking of collagen fibrils;Elastic fibre formation;Extracellular matrix organization	21	21	21	34	34	34	83.739	0	235.94	7345100000	134	+	2.08751	0.042179	0.259346	1.55437	Q9Z175;E9Q0X7	Q9Z175;E9Q0X7	Lysyl oxidase homolog 3	Loxl3
26.8869	27.1154	26.9897	27.0912	27.2243	27.2381	27.3764	27.2797			molecular_function	biological_process	mitochondrion		6	6	6	51.1	51.1	51.1	14.379	0	64.76	1436600000	35	+	2.21543	0.0402182	0.258836	1.5924	Q9D8S9	Q9D8S9	BolA-like protein 1	Bola1
31.634	31.6279	31.7444	31.7406	31.8398	32.0079	32.0141	31.9158			isomerase activity;peptide disulfide oxidoreductase activity	cell redox homeostasis;oxidation-reduction process	cytosol;endoplasmic reticulum;endoplasmic reticulum-Golgi intermediate compartment;extracellular space	Metabolism of proteins;Post-translational protein modification;Post-translational protein phosphorylation;Regulation of Insulin-like Growth Factor (IGF) transport and uptake by Insulin-like Growth Factor Binding Proteins (IGFBPs)	17	17	1	49.4	49.4	3.4	48.689	0	323.31	37252000000	252	+	2.56907	0.0325208	0.257699	1.68941	Q3TML0	Q3TML0		Pdia6
24.173	24.0099	NaN	NaN	24.2718	24.3729	24.3705	24.3812			ATP binding;coreceptor activity involved in Wnt signaling pathway, planar cell polarity pathway;kinase activity;transmembrane receptor protein tyrosine kinase activity	actin cytoskeleton reorganization;axis elongation;canonical Wnt signaling pathway;cell adhesion;cell migration;cellular response to retinoic acid;cochlea morphogenesis;convergent extension;coronary vasculature development;establishment of epithelial cell apical/basal polarity;establishment of planar polarity;heart development;lung-associated mesenchyme development;neural tube closure;planar cell …	cell junction;cell-cell junction;integral component of membrane;integral component of plasma membrane;membrane;plasma membrane		5	5	5	6.4	6.4	6.4	117.53	0	11.288	194870000	8	+	1.81862	0.0485759	0.257596	1.57799	Q8BKG3	Q8BKG3	Inactive tyrosine-protein kinase 7	Ptk7
28.0411	28.0927	28.026	27.9916	28.1917	28.2236	28.3843	28.3815			hydrolase activity;peptidase activity;serine-type endopeptidase activity;serine-type exopeptidase activity;serine-type peptidase activity	protein metabolic process;proteolysis	cytoplasm;cytosol;nucleus		20	20	20	36.9	36.9	36.9	80.751	0	151.38	2954900000	118	+	2.46279	0.034439	0.257423	1.659	Q9QUR6	Q9QUR6	Prolyl endopeptidase	Prep
27.6753	27.621	27.6469	27.4455	27.8444	27.8211	27.9495	27.7998			7S RNA binding;endoplasmic reticulum signal peptide binding;protein domain specific binding;ribosome binding;RNA binding;signal recognition particle binding	protein targeting to ER;response to drug;SRP-dependent cotranslational protein targeting to membrane	cytoplasm;cytosol;endoplasmic reticulum;focal adhesion;nucleolus;nucleus;signal recognition particle;signal recognition particle, endoplasmic reticulum targeting		15	15	15	27.3	27.3	27.3	65.952	0	80.857	2124000000	64	+	2.23163	0.0399452	0.256513	1.58845	A2AAN2;Q8BMA6	A2AAN2;Q8BMA6	Signal recognition particle subunit SRP68	Srp68
29.7211	29.6798	29.6947	29.6797	29.8753	29.9056	30.0254	29.9898			cadherin binding;protein binding;protein transporter activity	ER to Golgi vesicle-mediated transport;Golgi organization;Golgi vesicle docking;intracellular protein transport;membrane fusion;protein transport;transcytosis;vesicle fusion with Golgi apparatus;vesicle-mediated transport	cytoplasm;cytosol;endoplasmic reticulum;ER to Golgi transport vesicle membrane;fibrillar center;Golgi apparatus;Golgi membrane;Golgi stack;membrane;perinuclear region of cytoplasm	Asparagine N-linked glycosylation;COPII-mediated vesicle transport;COPI-mediated anterograde transport;ER to Golgi Anterograde Transport;Membrane Trafficking;Metabolism of proteins;Post-translational protein modification;Transport to the Golgi and subsequent modification;Vesicle-mediated transport	31	31	31	34.2	34.2	34.2	106.98	0	233.8	9185400000	187	+	3.37229	0.022987	0.255193	1.86996	Q9Z1Z0;A0A0J9YUG0	Q9Z1Z0	General vesicular transport factor p115	Uso1
26.8453	26.8899	26.9467	26.8954	27.0617	27.2665	27.1225	27.1135			dynein intermediate chain binding;identical protein binding;motor activity;protein binding	microtubule-based movement;response to light stimulus;visual behavior	centrosome;cytoplasm;cytoplasmic dynein complex;cytoskeleton;dynein complex;microtubule;outer dynein arm	Cilium Assembly;Intraflagellar transport;Organelle biogenesis and maintenance	5	5	5	70.8	70.8	70.8	10.99	0	28.722	1604900000	45	+	2.64428	0.0342024	0.246699	1.66044	P62627;A2AVR9	P62627;A2AVR9	Dynein light chain roadblock-type 1	Dynlrb1
28.9547	29.0183	29.0587	29.1435	29.3487	29.3187	29.1726	29.3108			calcium ion binding;glycosaminoglycan binding;heparin binding;metal ion binding	extracellular matrix organization;positive regulation of cell-substrate adhesion;signal transduction	basement membrane;extracellular matrix;extracellular region;interstitial matrix		11	11	11	29.5	29.5	29.5	49.891	0	323.31	5774100000	100	+	2.33074	0.0411586	0.243886	1.56654	Q8CD91	Q8CD91	SPARC-related modular calcium-binding protein 2	Smoc2
34.8941	34.9647	34.8364	34.9455	35.0843	35.2621	35.1014	35.156			calcium ion binding;metal ion binding;protease binding;protein binding;protein C-terminus binding	angiogenesis;brain development;cardiac muscle tissue development;cartilage development involved in endochondral bone morphogenesis;chondrocyte differentiation;embryonic skeletal system morphogenesis;endochondral ossification;extracellular matrix organization;protein localization;receptor-mediated endocytosis	basal lamina;basement membrane;extracellular matrix;extracellular region;extracellular space;Golgi lumen	A tetrasaccharide linker sequence is required for GAG synthesis;Chondroitin sulfate/dermatan sulfate metabolism;Degradation of the extracellular matrix;ECM proteoglycans;Extracellular matrix organization;G alpha (i) signalling events;Glycosaminoglycan metabolism;GPCR downstream signalling;Heparan sulfate/heparin (HS-GAG) metabolism;HS-GAG biosynthesis;HS-GAG degradation;Integrin cell surface inte…	163	163	163	54.4	54.4	54.4	469.78	0	323.31	364230000000	2581	+	2.55857	0.0384503	0.240756	1.6123	E9PZ16;B1B0C7;Q05793	E9PZ16;B1B0C7;Q05793	Basement membrane-specific heparan sulfate proteoglycan core protein;Endorepellin;LG3 peptide	Hspg2
23.8123	23.8037	23.8057	23.7229	23.9246	24.0153	24.0627	24.1033			protein binding;structural constituent of nuclear pore	cellular protein localization;endoplasmic reticulum tubular network organization;nuclear pore complex assembly;nucleocytoplasmic transport;positive regulation of IRE1-mediated unfolded protein response;positive regulation of PERK-mediated unfolded protein response;regulation of endoplasmic reticulum tubular network organization;response to endoplasmic reticulum stress	endoplasmic reticulum;endoplasmic reticulum membrane;integral component of endoplasmic reticulum membrane;integral component of membrane;melanosome;membrane;nuclear envelope;nuclear pore;nucleus		2	2	2	15.9	15.9	15.9	14.049	0	4.6079	151120000	4	+	2.81096	0.0333827	0.24035	1.6706	Q9CZM3;A0A0R4J1Z3;Q9CR67	Q9CZM3;A0A0R4J1Z3;Q9CR67	Transmembrane protein 33	Tmem33
27.017	27.1189	27.1481	27.0009	27.3417	27.3522	27.2454	27.2982			ARF guanyl-nucleotide exchange factor activity;phosphatidylinositol-3,4,5-trisphosphate binding;phosphatidylinositol-3,5-bisphosphate binding;protein binding	cell activation involved in immune response;cellular response to virus;COPI coating of Golgi vesicle;endoplasmic reticulum-Golgi intermediate compartment organization;establishment of monopolar cell polarity;Golgi disassembly;Golgi organization;Golgi to endosome transport;neutrophil chemotaxis;protein localization to endoplasmic reticulum exit site;protein localization to endoplasmic reticulum tu…	cell leading edge;cis-Golgi network;cytosol;endoplasmic reticulum lumen;endoplasmic reticulum-Golgi intermediate compartment;Golgi apparatus;Golgi membrane;Golgi stack;mitochondrion;peroxisome;trans-Golgi network	Asparagine N-linked glycosylation;Cargo trafficking to the periciliary membrane;Cilium Assembly;Clathrin derived vesicle budding;COPI-dependent Golgi-to-ER retrograde traffic;COPI-mediated anterograde transport;ER to Golgi Anterograde Transport;Golgi-to-ER retrograde transport;Intra-Golgi and retrograde Golgi-to-ER traffic;Membrane Trafficking;Metabolism of proteins;Organelle biogenesis and maint…	19	19	19	13.3	13.3	13.3	200.18	0	72.11	1481400000	76	+	2.78659	0.0341239	0.238146	1.65439	Q6A099;Q6DFZ1;H3BLN1;H3BLM8	Q6A099;Q6DFZ1		Gbf1
29.3912	29.4139	29.4167	29.5607	29.6767	29.6906	29.6236	29.7353			actin binding;actin filament binding;cadherin binding;Rac guanyl-nucleotide exchange factor activity;Rho guanyl-nucleotide exchange factor activity	positive regulation of ruffle assembly;Rac protein signal transduction;regulation of Rho protein signal transduction;Rho protein signal transduction;sensory perception of sound	cell projection;cytoplasm;cytosol;plasma membrane;protein-containing complex;ruffle;ruffle membrane;stereocilium;stereocilium bundle;stereocilium tip		26	26	26	42.8	42.8	42.8	82.228	0	295.93	7614900000	180	+	2.70951	0.0374444	0.235909	1.62602	Q99K30;D3YWI5	Q99K30	Epidermal growth factor receptor kinase substrate 8-like protein 2	Eps8l2
30.5394	30.6817	30.7239	30.7341	30.8385	30.9325	30.9215	30.921			ATP binding;cadherin binding;nucleotide binding;protein binding;protein binding involved in protein folding;unfolded protein binding	binding of sperm to zona pellucida;chaperone-mediated protein folding;'de novo' protein folding;pore complex assembly;positive regulation of establishment of protein localization to telomere;positive regulation of protein localization to Cajal body;positive regulation of telomerase RNA localization to Cajal body;positive regulation of telomere maintenance via telomerase;protein folding;protein st…	cell body;cell projection;centrosome;chaperonin-containing T-complex;cilium;cytoplasm;cytoskeleton;cytosol;intermediate filament cytoskeleton;microtubule;microtubule organizing center;nucleoplasm;zona pellucida receptor complex	Association of TriC/CCT with target proteins during biosynthesis;Chaperonin-mediated protein folding;Cooperation of PDCL (PhLP1) and TRiC/CCT in G-protein beta folding;Immune System;Innate Immune System;Metabolism of proteins;Neutrophil degranulation;Protein folding	39	39	39	68.4	68.4	68.4	59.555	0	162.44	20402000000	352	+	2.4691	0.0415894	0.233625	1.55835	P42932;H3BL49;H3BJB6;H3BLL1;H3BKG2;H3BKR8	P42932;H3BL49	T-complex protein 1 subunit theta	Cct8
29.1188	29.1798	29.0004	29.1677	29.3505	29.3664	29.2395	29.4406			catalytic activity;fumarate hydratase activity;lyase activity	fumarate metabolic process;homeostasis of number of cells within a tissue;malate metabolic process;tricarboxylic acid cycle	cytoplasm;mitochondrion;tricarboxylic acid cycle enzyme complex	Citric acid cycle (TCA cycle);Metabolism;Pyruvate metabolism and Citric Acid (TCA) cycle;The citric acid (TCA) cycle and respiratory electron transport	19	19	19	52.7	52.7	52.7	54.356	0	131.63	6315000000	129	+	2.1423	0.0489104	0.232567	1.46918	P97807;H3BKG7	P97807	Fumarate hydratase, mitochondrial	Fh
32.8995	33.0693	33.0927	32.9851	33.2623	33.2871	33.196	33.2252			5S rRNA binding;actin filament binding;cadherin binding;GTP binding;GTPase activity;nucleotide binding;protein binding;protein kinase binding;ribosome binding;RNA binding;translation elongation factor activity	aging;cellular response to brain-derived neurotrophic factor stimulus;glial cell proliferation;hematopoietic progenitor cell differentiation;positive regulation of cytoplasmic translation;positive regulation of translation;response to drug;response to endoplasmic reticulum stress;response to estradiol;response to ethanol;response to folic acid;response to hydrogen peroxide;response to ischemia;sk…	aggresome;cytoplasm;cytosol;membrane raft;nucleus;plasma membrane;polysomal ribosome;polysome	Eukaryotic Translation Elongation;Gamma carboxylation, hypusine formation and arylsulfatase activation;Immune System;Innate Immune System;Metabolism of proteins;Neutrophil degranulation;Peptide chain elongation;Post-translational protein modification;Protein methylation;Synthesis of diphthamide-EEF2;Translation	60	60	59	69.1	69.1	67.9	95.313	0	323.31	112010000000	965	+	2.51434	0.0414737	0.231016	1.55756	P58252	P58252	Elongation factor 2	Eef2
27.9905	27.9627	27.9553	28.0225	28.2241	28.2325	28.1688	28.2253			oxidoreductase activity;peptide disulfide oxidoreductase activity;protein-disulfide reductase (glutathione) activity	cell differentiation;cell redox homeostasis;negative regulation of cell death;negative regulation of endoplasmic reticulum stress-induced intrinsic apoptotic signaling pathway;oxidation-reduction process	endoplasmic reticulum;endoplasmic reticulum lumen		6	6	6	59.4	59.4	59.4	19.048	0	80.357	2948500000	62	+	4.43623	0.0214182	0.229919	1.89667	Q9CQU0	Q9CQU0	Thioredoxin domain-containing protein 12	Txndc12
31.1569	31.1859	31.1688	31.1694	31.3218	31.3348	31.43	31.51			ATP binding;ATP citrate synthase activity;catalytic activity;cofactor binding;metal ion binding;nucleotide binding;protein binding;transferase activity;transferase activity, transferring acyl groups, acyl groups converted into alkyl on transfer	acetyl-CoA biosynthetic process;citrate metabolic process;fatty acid biosynthetic process;lipid biosynthetic process;lipid metabolic process;metabolic process;oxaloacetate metabolic process	citrate lyase complex;cytoplasm;cytosol;mitochondrion;nucleoplasm;plasma membrane	ChREBP activates metabolic gene expression;Fatty acid metabolism;Fatty acyl-CoA biosynthesis;Immune System;Innate Immune System;Integration of energy metabolism;Metabolism;Metabolism of lipids;Neutrophil degranulation	51	51	51	51	51	51	120.79	0	323.31	26845000000	401	+	2.67018	0.0399332	0.228883	1.58359	Q3V117;Q91V92;Q3TS02	Q3V117;Q91V92	ATP-citrate synthase	Acly
31.0607	31.1352	31.0677	31.0323	31.3264	31.2991	31.3344	31.2513			3 iron, 4 sulfur cluster binding;4 iron, 4 sulfur cluster binding;aconitate hydratase activity;iron ion binding;iron-sulfur cluster binding;lyase activity;metal ion binding	citrate metabolic process;isocitrate metabolic process;liver development;metabolic process;response to isolation stress;tricarboxylic acid cycle	mitochondrion;myelin sheath	Citric acid cycle (TCA cycle);Metabolism;Pyruvate metabolism and Citric Acid (TCA) cycle;The citric acid (TCA) cycle and respiratory electron transport	39	39	39	61.2	61.2	61.2	85.462	0	323.31	23943000000	337	+	3.67942	0.026796	0.228831	1.77736	Q99KI0	Q99KI0	Aconitate hydratase, mitochondrial	Aco2
27.8506	27.9163	27.9135	28.0164	28.1914	28.182	28.0458	28.19			hydrolase activity;metal ion binding;metalloendopeptidase activity;metallopeptidase activity;peptidase activity;peptide binding	intracellular signal transduction;peptide metabolic process;proteolysis	cytoplasm;mitochondrial intermembrane space	Adaptive Immune System;Antigen processing: Ubiquitination & Proteasome degradation;Class I MHC mediated antigen processing & presentation;Immune System	20	20	20	33.8	33.8	33.8	78.026	0	107.26	2798200000	93	+	2.44159	0.0443158	0.228114	1.52706	A0A0R4IZY0;Q8C1A5	A0A0R4IZY0;Q8C1A5	Thimet oligopeptidase	Thop1
29.7127	29.608	29.5267	29.6573	29.9492	29.8795	29.811	29.7769			extracellular matrix constituent conferring elasticity;identical protein binding;integrin binding involved in cell-matrix adhesion;protein binding	cell adhesion;cell migration;cell-matrix adhesion;extracellular matrix organization;positive regulation of cell-substrate adhesion;protein homotrimerization	collagen trimer;EMILIN complex;extracellular matrix;extracellular region;extracellular space;integrin alpha4-beta1 complex		27	27	27	27.7	27.7	27.7	107.58	0	120.91	8508400000	132	+	2.22188	0.0491086	0.227981	1.47168	Q99K41	Q99K41	EMILIN-1	Emilin1
26.9196	27.0674	27.064	26.9488	27.2122	27.2548	27.2134	27.23			deaminase activity;endoribonuclease activity, producing 3'-phosphomonoesters;hydrolase activity;ion binding;long-chain fatty acid binding;platinum binding;protein homodimerization activity;transition metal ion binding;xenon atom binding	brain development;G1 to G0 transition;kidney development;lung development;negative regulation of epithelial cell proliferation;negative regulation of translation;organonitrogen compound catabolic process;response to lipid;response to salt;RNA phosphodiester bond hydrolysis, endonucleolytic	cytoplasm;cytosol;mitochondrial matrix;mitochondrion;nucleus;peroxisome	Metabolism;Metabolism of amino acids and derivatives;Threonine catabolism	6	6	6	57	57	57	14.255	0	41.84	1382800000	39	+	2.91216	0.037242	0.227612	1.62919	P52760	P52760	Ribonuclease UK114	Hrsp12
28.4453	28.4678	28.4888	28.4606	28.6325	28.7204	28.7202	28.6868			amino acid binding;aspartate carbamoyltransferase activity;ATP binding;carbamoyl-phosphate synthase (ammonia) activity;carbamoyl-phosphate synthase (glutamine-hydrolyzing) activity;carboxyl- or carbamoyltransferase activity;catalytic activity;dihydroorotase activity;enzyme binding;hydrolase activity;hydrolase activity, acting on carbon-nitrogen (but not peptide) bonds;hydrolase activity, acting o…	animal organ regeneration;arginine biosynthetic process;cellular amino acid metabolic process;cellular response to drug;cellular response to epidermal growth factor stimulus;citrulline biosynthetic process;'de novo' pyrimidine nucleobase biosynthetic process;'de novo' UMP biosynthetic process;drug metabolic process;female pregnancy;glutamine metabolic process;heart development;lactation;liver dev…	cell projection;cytoplasm;cytosol;neuronal cell body;nuclear matrix;nucleoplasm;nucleus;protein-containing complex;terminal bouton	Metabolism;Metabolism of nucleotides;Nucleobase biosynthesis;Pyrimidine biosynthesis	30	30	29	17.9	17.9	17.5	236.25	0	181.19	3846200000	122	+	4.21796	0.0246653	0.224333	1.82967	E9QAI5;B2RQC6;G3UWN2;E9QAT6;F6S3Z3	E9QAI5;B2RQC6;G3UWN2;E9QAT6	CAD protein;Glutamine-dependent carbamoyl-phosphate synthase;Aspartate carbamoyltransferase;Dihydroorotase	Cad
27.7327	27.7899	27.8726	27.9374	28.0927	27.9936	28.0912	28.0391			mRNA binding;nucleic acid binding;poly(A) binding;poly(C) RNA binding;poly(U) RNA binding;RNA binding	myeloid cell development;regulation of mRNA stability	cytoplasm;cytoplasmic stress granule;cytosol;nucleus;ribonucleoprotein complex		21	13	13	33.9	19.1	19.1	72.242	0	30.326	2574500000	53	+	2.31154	0.04941	0.22101	1.46427	Q6PHQ9;Q91YZ8;D3Z5M2;A3KFU5;A3KFU8;V9GXG3	Q6PHQ9;Q91YZ8;D3Z5M2;A3KFU5;A3KFU8	Polyadenylate-binding protein	Pabpc4;Gm10110
27.7928	27.7836	27.6937	27.7625	28.0028	27.9295	27.9533	28.0184			cell adhesion molecule binding;type 1 fibroblast growth factor receptor binding	cell adhesion;excitatory synapse assembly;homophilic cell adhesion via plasma membrane adhesion molecules;long-term synaptic potentiation;modulation of chemical synaptic transmission;nervous system development;positive regulation of cytosolic calcium ion concentration;positive regulation of fibroblast growth factor receptor signaling pathway;positive regulation of long-term neuronal synaptic plas…	dendrite;integral component of membrane;membrane;plasma membrane;presynaptic membrane		6	6	6	21.7	21.7	21.7	24.293	0	28.074	2407600000	47	+	3.41449	0.0335536	0.217878	1.66847	H3BIX4;Z4YLB7;P97300;A0A0A0MQN8	H3BIX4;Z4YLB7;P97300;A0A0A0MQN8	Neuroplastin	Nptn
27.7903	27.8884	27.8128	27.9106	28.0571	28.0106	28.064	28.1376			molecular_function	tRNA modification	cellular_component		9	9	9	26.9	26.9	26.9	38.615	0	19.928	2497300000	46	+	2.83644	0.0416025	0.216776	1.55822	G3X8U3	G3X8U3		2210016F16Rik
28.9141	28.924	28.9545	28.9868	29.1824	29.0566	29.1741	29.2285			aminoacyl-tRNA ligase activity;arginine binding;arginine-tRNA ligase activity;ATP binding;cadherin binding;ligase activity;nucleotide binding;tRNA binding	arginyl-tRNA aminoacylation;translation;tRNA aminoacylation for protein translation	aminoacyl-tRNA synthetase multienzyme complex;cytoplasm;cytosol;mitochondrion;nucleoplasm;nucleus		29	29	29	47.9	47.9	47.9	75.673	0	218.77	5365200000	162	+	2.76791	0.0439483	0.21554	1.53833	Q9D0I9	Q9D0I9	Arginine--tRNA ligase, cytoplasmic	Rars
31.0963	31.2563	31.1424	31.1833	31.3682	31.4128	31.3314	31.4094			protein binding;protein kinase binding;signal transducer activity	activation of MAPK activity;angiogenesis;cell differentiation;cell proliferation;glial cell migration;intracellular signal transduction;multicellular organism development;positive regulation of peptidyl-tyrosine phosphorylation;signal transduction;tissue remodeling;transmembrane receptor protein tyrosine kinase signaling pathway	apical plasma membrane;cell projection;cell surface;extracellular matrix;integral component of membrane;intracellular;lamellipodium membrane;membrane;plasma membrane	A tetrasaccharide linker sequence is required for GAG synthesis;Chondroitin sulfate biosynthesis;Chondroitin sulfate/dermatan sulfate metabolism;CS/DS degradation;Dermatan sulfate biosynthesis;Glycosaminoglycan metabolism;Heparan sulfate/heparin (HS-GAG) metabolism;Metabolism;Metabolism of carbohydrates	66	66	66	36.3	36.3	36.3	252.31	0	323.31	25391000000	631	+	2.7821	0.0446409	0.210858	1.51706	Q8VHY0	Q8VHY0	Chondroitin sulfate proteoglycan 4	Cspg4
28.4832	28.5426	28.5145	28.6054	28.7153	28.7536	28.687	28.7876			cysteine-type peptidase activity;hydrolase activity;NEDD8-specific protease activity;peptidase activity;thiol-dependent ubiquitin-specific protease activity;thiol-dependent ubiquitinyl hydrolase activity;ubiquitin binding;ubiquitin protein ligase binding;ubiquitinyl hydrolase activity	adaptive immune response;cellular response to DNA damage stimulus;cellular response to interleukin-1;DNA repair;immune system process;negative regulation of double-strand break repair;negative regulation of histone H2A K63-linked ubiquitination;protein deubiquitination;protein K48-linked deubiquitination;proteolysis	cytoplasm;nucleus	Deubiquitination;Metabolism of proteins;Ovarian tumor domain proteases;Post-translational protein modification;Ub-specific processing proteases	11	11	11	64.3	64.3	64.3	28.036	0	126.75	4186500000	116	+	2.96067	0.0479598	0.199449	1.4878	D3YWF6;Q7TQI3;D3Z7K0	D3YWF6;Q7TQI3	Ubiquitin thioesterase OTUB1	Otub1
31.9311	32.0433	31.9663	31.9323	32.1445	32.1548	32.1448	32.1772			iron ion binding;metal ion binding	cellular iron ion homeostasis;ion transport;iron ion homeostasis;iron ion import;negative regulation of substrate adhesion-dependent cell spreading;positive regulation of extracellular matrix disassembly;positive regulation of plasminogen activation	anchored component of membrane;anchored component of plasma membrane;cell surface;extracellular region;extracellular space;membrane;plasma membrane	Metabolism of proteins;Post-translational modification: synthesis of GPI-anchored proteins;Post-translational protein modification;Post-translational protein phosphorylation;Regulation of Insulin-like Growth Factor (IGF) transport and uptake by Insulin-like Growth Factor Binding Proteins (IGFBPs)	32	32	32	57.5	57.5	57.5	81.292	0	323.31	44062000000	343	+	3.31324	0.0489302	0.187077	1.46824	Q9R0R1	Q9R0R1	Melanotransferrin	Mfi2
32.8139	32.8129	32.8982	32.8414	32.6727	32.6279	32.6253	32.6726			cadherin binding;S100 protein binding;structural molecule activity conferring elasticity	protein complex oligomerization;regulation of RNA splicing;regulation of voltage-gated calcium channel activity	actin cytoskeleton;cell-cell contact zone;cell-cell junction;costamere;cytoplasm;cytosol;extracellular exosome;membrane raft;nucleus;plasma membrane;sarcolemma;T-tubule;vesicle		210	210	210	69.9	69.9	69.9	604.25	0	323.31	76726000000	1488	+	3.6905	0.0425	-0.191975	-1.5481	E9Q616;G5E8K8	E9Q616		Ahnak
28.4947	28.588	28.6364	28.5772	28.3878	28.3737	28.3533	28.2823			chromatin binding;DNA binding;protein binding	chromatin organization;chromatin remodeling;negative regulation of transcription by RNA polymerase II;negative regulation of transcription, DNA-templated;nervous system development;nucleosome disassembly;positive regulation of transcription, DNA-templated;regulation of transcription from RNA polymerase II promoter involved in forebrain neuron fate commitment;regulation of transcription, DNA-templ…	nBAF complex;npBAF complex;nucleoplasm;nucleus;SWI/SNF complex;transcriptional repressor complex	Chromatin modifying enzymes;Chromatin organization;Gene expression (Transcription);Generic Transcription Pathway;RMTs methylate histone arginines;RNA Polymerase II Transcription;RUNX1 interacts with co-factors whose precise effect on RUNX1 targets is not known;Transcriptional regulation by RUNX1	20	20	11	24.5	24.5	16.6	124.68	0	104.21	3500800000	70	+	3.0079	0.0366054	-0.224794	-1.63375	Q3UID0;Q6PDG5;A0A1W2P6N7	Q3UID0;Q6PDG5	SWI/SNF complex subunit SMARCC2	Smarcc2
30.9407	31.037	30.9679	30.9769	30.7823	30.7645	30.7097	30.7563			hydrolase activity;hydrolase activity, acting on carbon-nitrogen (but not peptide) bonds;identical protein binding;microtubule binding;protein binding;protein kinase binding	axon guidance;brain development;cell differentiation;cytoskeleton organization;endocytosis;multicellular organism development;nervous system development;neuron death;neuron projection guidance;olfactory bulb development;positive regulation of glutamate secretion;regulation of axon extension;regulation of neuron differentiation;regulation of neuron projection development;response to amphetamine;re…	axon;cytoplasm;cytoskeleton;cytosol;dendrite;growth cone;membrane;microtubule;mitochondrion;myelin sheath;neuron projection;neuronal cell body;plasma membrane;protein-containing complex;terminal bouton	Axon guidance;CRMPs in Sema3A signaling;Developmental Biology;L1CAM interactions;Recycling pathway of L1;Semaphorin interactions	30	30	25	67.3	67.3	56.1	62.277	0	323.31	19754000000	270	+	3.952	0.025373	-0.227415	-1.81156	O08553;Q71H75	O08553	Dihydropyrimidinase-related protein 2	Dpysl2
30.037	30.189	30.0431	30.2186	29.9254	29.8327	29.9588	29.8564			adenylate kinase activity;ATP binding;kinase activity;nucleobase-containing compound kinase activity;nucleoside diphosphate kinase activity;nucleotide binding;transferase activity	ATP metabolic process;cell cycle arrest;nucleobase-containing compound metabolic process;nucleoside diphosphate phosphorylation;nucleoside triphosphate biosynthetic process;phosphorylation	cytoplasm;cytosol;outer dense fiber;plasma membrane;sperm flagellum	Interconversion of nucleotide di- and triphosphates;Metabolism;Metabolism of nucleotides	17	17	17	72.2	72.2	72.2	21.539	0	138.27	10976000000	156	+	2.18818	0.0492917	-0.22858	-1.46535	Q9R0Y5;Z4YN97;A0A0A6YXW8	Q9R0Y5	Adenylate kinase isoenzyme 1	Ak1
26.8903	26.894	27.0633	26.9075	26.7331	26.7497	26.5995	26.7524			lipid binding;phosphatidylinositol binding;phosphatidylinositol-4,5-bisphosphate binding;protein binding	cell cycle;cell division;cleavage furrow formation;endocytosis;endosomal transport;mitotic cell cycle;mitotic cytokinesis;positive regulation of GTPase activity;protein transport	clathrin-coated vesicle;cytoplasmic vesicle;cytoplasmic vesicle membrane;endomembrane system;endosome;endosome membrane;extracellular exosome;extrinsic component of cytoplasmic side of plasma membrane;growth cone;membrane;neuronal cell body;plasma membrane	Clathrin-mediated endocytosis;Membrane Trafficking;Vesicle-mediated transport	7	7	7	13.7	13.7	13.7	67.789	0	27.001	1124600000	33	+	2.21906	0.0484615	-0.230107	-1.47977	Q8C788;Q91ZR2	Q8C788;Q91ZR2	Sorting nexin;Sorting nexin-18	Snx18
29.3781	29.4101	29.2887	29.4727	29.107	29.1281	29.1464	29.2249			aminopeptidase activity;hydrolase activity;metal ion binding;metalloaminopeptidase activity;metallopeptidase activity;peptidase activity;peptide binding;zinc ion binding	cellular response to hypoxia;peptide catabolic process;positive regulation of protein targeting to mitochondrion;proteolysis	cytoplasm;cytosol;nucleus	Adaptive Immune System;Antigen processing: Ubiquitination & Proteasome degradation;Class I MHC mediated antigen processing & presentation;Immune System	31	31	31	44.3	44.3	44.3	103.32	0	155.37	6145500000	152	+	2.65785	0.0385781	-0.235782	-1.61343	Q11011;F6QYF8;E9Q039;E9Q6F4;F6V7K3;F7ANF4;F2Z3V5	Q11011;F6QYF8;E9Q039;E9Q6F4	Puromycin-sensitive aminopeptidase	Npepps
26.0794	26.0271	26.0277	26.0715	25.898	25.8083	25.7247	25.8261			chaperone binding;protein binding;protein kinase binding;ubiquitin protein ligase binding	Golgi organization;negative regulation of neuron projection development;negative regulation of oxidative stress-induced intrinsic apoptotic signaling pathway;negative regulation of proteasomal ubiquitin-dependent protein catabolic process;negative regulation of protein refolding;negative regulation of protein ubiquitination;negative regulation of ubiquitin-protein transferase activity;neuron deat…	cytosol;inclusion body;mitochondrion;nucleus;perinuclear region of cytoplasm	Cellular response to heat stress;Cellular responses to external stimuli;Cellular responses to stress;Regulation of HSF1-mediated heat shock response	9	9	9	28	28	28	50.942	0	37.355	619240000	29	+	3.09165	0.0299077	-0.237137	-1.7155	Q8CI32;E0CX76;E0CYW3	Q8CI32	BAG family molecular chaperone regulator 5	Bag5
31.2144	31.1905	31.3429	31.3529	31.0474	31.0315	31.096	30.9715			carbohydrate binding;chemoattractant activity;IgE binding;laminin binding;protein binding	cell differentiation;eosinophil chemotaxis;epithelial cell differentiation;extracellular matrix organization;immune system process;innate immune response;macrophage chemotaxis;maintenance of protein location;monocyte chemotaxis;mononuclear cell migration;mRNA processing;negative regulation of endocytosis;negative regulation of extrinsic apoptotic signaling pathway;negative regulation of immunolog…	cell surface;cytoplasm;external side of plasma membrane;extracellular matrix;extracellular region;extracellular space;glial cell projection;immunological synapse;mitochondrial inner membrane;nucleus;spliceosomal complex	Immune System;Innate Immune System;Neutrophil degranulation	12	12	12	41.3	41.3	41.3	27.414	0	133.4	23091000000	190	+	2.53194	0.0400033	-0.238585	-1.59597	Q8C253;P16110	Q8C253;P16110	Galectin;Galectin-3	Lgals3
25.4456	25.4929	25.3963	25.2949	25.2317	25.1436	25.1808	25.1135			ATP binding;nucleotide binding;proton-transporting ATP synthase activity, rotational mechanism;proton-transporting ATPase activity, rotational mechanism;Rab GTPase binding	ATP hydrolysis coupled proton transport;cellular iron ion homeostasis;cellular response to increased oxygen levels;establishment of organelle localization;ion transport;pH reduction;positive regulation of bone resorption;positive regulation of ERK1 and ERK2 cascade;positive regulation of exocytosis;positive regulation of osteoblast differentiation;positive regulation of osteoclast development;pro…	endoplasmic reticulum;endoplasmic reticulum membrane;endoplasmic reticulum-Golgi intermediate compartment membrane;integral component of membrane;membrane;proton-transporting V-type ATPase, V1 domain	Insulin receptor recycling;Ion channel transport;Iron uptake and transport;Signal Transduction;Signaling by Insulin receptor;Signaling by Receptor Tyrosine Kinases;Transferrin endocytosis and recycling;Transport of small molecules	5	5	5	14.5	14.5	14.5	51.007	0	14.317	387020000	21	+	2.54741	0.0388237	-0.239996	-1.60612	Q9R1Q9;Q3TKX1;B7FAU3;F6ZE56;F6X9J0;B7FAU7	Q9R1Q9;Q3TKX1;B7FAU3	V-type proton ATPase subunit S1	Atp6ap1
29.1348	29.1773	29.1655	29.0503	28.8744	28.83	28.8393	28.9732			ATP binding;ATPase activity;ATP-dependent protein binding;ATP-dependent RNA helicase activity;helicase activity;hydrolase activity;identical protein binding;nucleic acid binding;nucleotide binding;protein-containing complex binding;RNA binding;RNA-dependent ATPase activity;U4 snRNA binding;U6 snRNA binding	cellular response to DNA damage stimulus;liver development;mRNA export from nucleus;mRNA processing;mRNA splicing, via spliceosome;mRNA transport;negative regulation of DNA damage checkpoint;positive regulation of cell growth involved in cardiac muscle cell development;positive regulation of DNA biosynthetic process;positive regulation of DNA-templated transcription, elongation;positive regulatio…	cytoplasm;nuclear matrix;nuclear speck;nucleolus;nucleus;protein-containing complex;spliceosomal complex;transcription export complex;U4 snRNP;U6 snRNP	Cleavage of Growing Transcript in the Termination Region;Gene expression (Transcription);Metabolism of RNA;mRNA 3'-end processing;Processing of Capped Intron-Containing Pre-mRNA;RNA Polymerase II Transcription;RNA Polymerase II Transcription Termination;Transport of Mature mRNA derived from an Intron-Containing Transcript;Transport of Mature Transcript to Cytoplasm	20	20	9	47	47	27.6	49.035	0	147.58	6222600000	136	+	2.94173	0.0273903	-0.252772	-1.76118	Q9Z1N5;G3UXI6;D6RHT5	Q9Z1N5	Spliceosome RNA helicase Ddx39b	Ddx39b
30.1241	30.2564	30.3348	30.3824	30.0111	30.0648	29.9445	30.0565			AT DNA binding;chromatin binding;DNA binding;molecular_function;mRNA 3'-UTR AU-rich region binding;mRNA binding;nucleic acid binding;protein binding;RNA binding;telomeric DNA binding	3'-UTR-mediated mRNA destabilization;biological_process;brain development;cellular response to amino acid stimulus;cellular response to estradiol stimulus;cellular response to nitric oxide;cellular response to putrescine;cerebellum development;circadian regulation of translation;hepatocyte dedifferentiation;liver development;mRNA stabilization;mRNA transcription by RNA polymerase II;negative regu…	cellular_component;cytoplasm;cytosol;nucleoplasm;nucleus;ribonucleoprotein complex	AUF1 (hnRNP D0) binds and destabilizes mRNA;Metabolism of RNA;mRNA Splicing;mRNA Splicing - Major Pathway;Processing of Capped Intron-Containing Pre-mRNA;Regulation of mRNA stability by proteins that bind AU-rich elements	16	16	3	34.6	34.6	7.3	38.354	0	303.38	12619000000	136	+	2.17884	0.0411195	-0.255216	-1.56759	Q60668;F6ZV59;F6SHF3;E9Q5B6;F7A465;A0A0G2JFL4;Q9D3U4	Q60668;F6ZV59;F6SHF3	Heterogeneous nuclear ribonucleoprotein D0	Hnrnpd
29.3055	29.2954	29.3082	29.2043	29.0459	28.9965	28.9678	29.08			ATP binding;ATPase activity;ATP-dependent 3'-5' DNA helicase activity;ATP-dependent 3'-5' DNA/RNA helicase activity;ATP-dependent 3'-5' RNA helicase activity;ATP-dependent DNA helicase activity;ATP-dependent RNA helicase activity;chromatin DNA binding;core promoter binding;DNA binding;DNA replication origin binding;double-stranded DNA binding;double-stranded RNA binding;helicase activity;hydrolas…	alternative mRNA splicing, via spliceosome;cellular response to exogenous dsRNA;cellular response to heat;cellular response to tumor necrosis factor;circadian rhythm;CRD-mediated mRNA stabilization;DNA duplex unwinding;DNA-templated transcription, termination;DNA-templated viral transcription;gene silencing by RNA;G-quadruplex DNA unwinding;immune system process;inflammatory response;innate immun…	actin cytoskeleton;centrosome;CRD-mediated mRNA stability complex;cytoplasm;cytoplasmic ribonucleoprotein granule;cytoskeleton;micro-ribonucleoprotein complex;microtubule organizing center;nuclear body;nuclear stress granule;nucleolus;nucleoplasm;nucleus;perichromatin fibrils;polysomal ribosome;polysome;protein-containing complex;ribonucleoprotein complex;RISC-loading complex	Cytokine Signaling in Immune system;Cytosolic sensors of pathogen-associated DNA;DDX58/IFIH1-mediated induction of interferon-alpha/beta;DEx/H-box helicases activate type I IFN and inflammatory cytokines production;Immune System;Innate Immune System;Interleukin-1 family signaling;Interleukin-1 signaling;Metabolism of RNA;mRNA Splicing;mRNA Splicing - Major Pathway;MyD88 cascade initiated on plasm…	33	33	33	31.2	31.2	31.2	149.62	0	184.79	5604900000	138	+	3.45661	0.0222646	-0.255776	-1.89083	A0A087WPL5;E9QNN1;O70133;Q3UR42;A0A0R4J2C3;A0A087WRT3	A0A087WPL5;E9QNN1;O70133;Q3UR42	ATP-dependent RNA helicase A	Dhx9
28.5365	28.4976	28.5271	28.5871	28.2958	28.2236	28.3157	28.2852			3 iron, 4 sulfur cluster binding;4 iron, 4 sulfur cluster binding;aconitate hydratase activity;iron-responsive element binding;iron-sulfur cluster binding;lyase activity;metal ion binding;RNA binding;translation repressor activity	cellular iron ion homeostasis;citrate metabolic process;erythrocyte homeostasis;intestinal absorption;iron ion homeostasis;metabolic process;negative regulation of translation;osteoclast differentiation;post-embryonic development;protoporphyrinogen IX biosynthetic process;regulation of gene expression;regulation of translation;response to iron(II) ion;tricarboxylic acid cycle	cytoplasm;cytosol;endoplasmic reticulum;Golgi apparatus;mitochondrion	Iron uptake and transport;Transport of small molecules	25	25	25	37.5	37.5	37.5	98.124	0	131.87	3413800000	150	+	4.09431	0.0173949	-0.256968	-2.01975	P28271;Q811J3	P28271	Cytoplasmic aconitate hydratase	Aco1
28.6806	28.6756	28.702	28.7173	28.5217	28.4865	28.3728	28.3587			cadherin binding;enzyme regulator activity;GTP binding;GTPase activity;identical protein binding;nucleotide binding;protein binding;protein-containing complex scaffold activity	cell cycle;cell differentiation;cell division;cilium assembly;cytoskeleton-dependent cytokinesis;protein polymerization;regulation of catalytic activity;regulation of L-glutamate import across plasma membrane;regulation of protein localization;smoothened signaling pathway;spermatogenesis	actin cytoskeleton;actomyosin contractile ring;axoneme;cell cortex;cell projection;cell surface;chromosome;chromosome, centromeric region;ciliary membrane;ciliary transition zone;cleavage furrow;condensed chromosome kinetochore;cytoplasm;cytoskeleton;kinetochore;membrane;microtubule cytoskeleton;midbody;motile cilium;myelin sheath;non-motile cilium;nucleus;photoreceptor connecting cilium;plasma m…	Anchoring of the basal body to the plasma membrane;Cilium Assembly;Organelle biogenesis and maintenance	14	14	14	46.5	46.5	46.5	41.525	0	87.166	3756200000	89	+	3.08778	0.0248696	-0.258975	-1.82604	P42208;E9Q3V6;F6WYM0;D3YYB1;D3Z3C0;D3Z1S1;F6UKN5;D3YZU7;D3YV76;G3UYQ0	P42208;E9Q3V6;F6WYM0;D3YYB1;D3Z3C0	Septin-2	2002-09-01
27.3744	27.482	27.4613	27.4	27.1068	27.1402	27.3795	27.05			actin binding;cadherin binding;protein binding	actin cytoskeleton reorganization;actin-mediated cell contraction;angiogenesis;cell adhesion;cell projection organization;chemotaxis;cilium assembly;establishment or maintenance of cell polarity;heterotypic cell-cell adhesion;outflow tract septum morphogenesis;regulation of cell shape;smooth muscle cell chemotaxis;sprouting angiogenesis;substrate adhesion-dependent cell spreading	actin cytoskeleton;cell junction;cytoplasm;cytoskeleton;cytosol;focal adhesion;lamellipodium;membrane;nucleus;plasma membrane;Z disc		7	7	6	23.5	23.5	19.6	38.361	0	41.833	1562800000	42	+	1.83239	0.049178	-0.260308	-1.47208	Q3UF75;Q9EPC1	Q3UF75;Q9EPC1	Alpha-parvin	Parva
30.8092	30.8261	30.7179	30.9775	30.5724	30.7017	30.4159	30.592			hepatocyte growth factor binding;identical protein binding;signaling receptor binding	angiogenesis;cell adhesion;cell motility;cell-cell adhesion;positive regulation of cell migration involved in sprouting angiogenesis;positive regulation of synapse assembly;regulation of phosphorylation;vocalization behavior	cell junction;cell surface;cytoplasm;excitatory synapse;extracellular region;extracellular space;synapse;synaptic membrane		20	20	20	45.7	45.7	45.7	53.14	0	212.51	17381000000	217	+	1.77841	0.049721	-0.26218	-1.45866	Q8R054	Q8R054	Sushi repeat-containing protein SRPX2	Srpx2
25.1978	25.3946	25.2603	25.4749	25.0378	24.9923	25.1544	25.082			ATP binding;bHLH transcription factor binding;chromatin binding;DNA binding;DNA binding transcription factor activity;protein binding;protein domain specific binding;repressing transcription factor binding;RNA polymerase II proximal promoter sequence-specific DNA binding;transcription regulatory region DNA binding;transcriptional activator activity, RNA polymerase II proximal promoter sequence-sp…	BMP signaling pathway;cell differentiation;cell maturation;cellular response to BMP stimulus;chondrocyte development;chondrocyte differentiation;embryonic cranial skeleton morphogenesis;embryonic forelimb morphogenesis;endochondral ossification;negative regulation of smoothened signaling pathway;negative regulation of transcription, DNA-templated;neuron differentiation;odontogenesis of dentin-con…	cytoplasm;cytosol;nuclear chromatin;nucleoplasm;nucleus;protein-containing complex;transcription factor complex		4	4	3	9.5	9.5	7.6	55.879	0	11.355	363650000	11	+	1.99517	0.0426992	-0.265305	-1.54479	F8WHN7;Q08775;F6TRA6;E0CY45;E9PUK7;E0CZC6;E0CZ12;F7CZB5	F8WHN7;Q08775;F6TRA6;E0CY45;E9PUK7;E0CZC6;E0CZ12	Runt-related transcription factor 2	Runx2
30.602	30.8651	30.819	30.7723	30.54	30.59	30.4406	30.4246			nucleic acid binding;protein binding;RNA binding	mRNA processing;regulation of RNA splicing;RNA splicing	catalytic step 2 spliceosome;cytosol;nucleoplasm;nucleus;spliceosomal complex	FGFR2 alternative splicing;Metabolism of RNA;mRNA Splicing;mRNA Splicing - Major Pathway;Processing of Capped Intron-Containing Pre-mRNA;Signal Transduction;Signaling by FGFR;Signaling by FGFR2;Signaling by Receptor Tyrosine Kinases	15	15	7	46.6	46.6	23.7	51.217	0	323.31	17887000000	240	+	2.05076	0.0411599	-0.265781	-1.5651	Q8C2Q7;O35737	Q8C2Q7;O35737	Heterogeneous nuclear ribonucleoprotein H;Heterogeneous nuclear ribonucleoprotein H, N-terminally processed	Hnrnph1
25.1851	25.2679	25.3076	25.4995	25.0486	25.0352	24.9522	25.1551			identical protein binding;RNA polymerase II core binding	dephosphorylation of RNA polymerase II C-terminal domain;positive regulation of cell proliferation;positive regulation of transcription by RNA polymerase II;regulation of cell cycle process;regulation of transcription, DNA-templated;transcription, DNA-templated	centrosome;cytosol;DNA-directed RNA polymerase II, holoenzyme;nucleoplasm;nucleus	Gene expression (Transcription);RNA polymerase II transcribes snRNA genes;RNA Polymerase II Transcription	7	7	7	25.5	25.5	25.5	36.812	0	38.918	359190000	29	+	1.84036	0.046492	-0.267252	-1.49693	A0A0R4J195;Q9CSU0;F6YB25;F7DAY5;Q8VDS4	A0A0R4J195;Q9CSU0;F6YB25	Regulation of nuclear pre-mRNA domain-containing protein 1B	Rprd1b
28.2264	28.2759	28.2348	28.3869	27.965	28.0297	27.8909	28.1657			structural molecule activity	cell adhesion	basement membrane;collagen trimer;extracellular matrix;extracellular region;extracellular space	Assembly of collagen fibrils and other multimeric structures;Collagen biosynthesis and modifying enzymes;Collagen chain trimerization;Collagen degradation;Collagen formation;Degradation of the extracellular matrix;Extracellular matrix organization	15	15	15	13	13	13	138.29	0	104.59	3174100000	140	+	2.09059	0.0399038	-0.268184	-1.58671	A2AJY2;O35206;A2AJY7;A2AJY5	A2AJY2;O35206;A2AJY7;A2AJY5	Collagen alpha-1(XV) chain;Restin	Col15a1
29.5531	29.6887	29.6747	29.7122	29.3642	29.4725	29.4404	29.2729			chromatin binding;chromo shadow domain binding;DNA binding;DNA binding transcription factor activity;Krueppel-associated box domain binding;metal ion binding;promoter-specific chromatin binding;protein binding;protein kinase activity;RNA polymerase II transcription coactivator activity;sequence-specific DNA binding;transcription coactivator activity;transcription corepressor activity;transferase …	chromatin organization;convergent extension involved in axis elongation;DNA methylation involved in embryo development;DNA repair;embryo implantation;embryonic placenta morphogenesis;epithelial to mesenchymal transition;in utero embryonic development;innate immune response;negative regulation of DNA demethylation;negative regulation of single stranded viral RNA replication via double stranded DNA…	chromatin;intracellular;nuclear euchromatin;nuclear heterochromatin;nucleolus;nucleoplasm;nucleus;RNA polymerase II transcription factor complex	Gene expression (Transcription);Generic Transcription Pathway;RNA Polymerase II Transcription	23	23	23	39.3	39.3	39.3	88.846	0	244.11	7859900000	165	+	2.4954	0.0297477	-0.269662	-1.71861	Q62318	Q62318	Transcription intermediary factor 1-beta	Trim28
29.6461	29.7031	29.7709	29.6695	29.413	29.4036	29.3428	29.5302			GDP binding;G-protein beta/gamma-subunit complex binding;G-protein coupled receptor binding;G-protein coupled serotonin receptor binding;GTP binding;GTPase activating protein binding;GTPase activity;guanyl nucleotide binding;magnesium ion binding;metal ion binding;nucleotide binding;protein binding;signal transducer activity	activation of MAPKK activity;adenosine receptor signaling pathway;adenylate cyclase-activating G-protein coupled receptor signaling pathway;adenylate cyclase-inhibiting G-protein coupled receptor signaling pathway;adenylate cyclase-modulating G-protein coupled receptor signaling pathway;cell cycle;cell division;cell proliferation;cellular response to forskolin;gamma-aminobutyric acid signaling pa…	cell body;cell cortex;cell cortex region;centrosome;cytoplasm;cytoskeleton;cytosol;dendrite;heterotrimeric G-protein complex;intracellular;membrane;membrane raft;microtubule organizing center;midbody;nucleolus;nucleoplasm;nucleus;plasma membrane;protein-containing complex	Activation of GABAB receptors;Adenylate cyclase inhibitory pathway;ADP signalling through P2Y purinoceptor 12;Adrenaline,noradrenaline inhibits insulin secretion;Chaperonin-mediated protein folding;Cooperation of PDCL (PhLP1) and TRiC/CCT in G-protein beta folding;G alpha (i) signalling events;GABA B receptor activation;GABA receptor activation;GPCR downstream signalling;G-protein activation;G-pr…	16	16	10	51.3	51.3	33.5	40.489	0	130.95	7800000000	130	+	2.92696	0.0229371	-0.274971	-1.86223	P08752;A0A0A6YWA9;B2RSH2	P08752;A0A0A6YWA9	Guanine nucleotide-binding protein G(i) subunit alpha-2	Gnai2
29.1712	29.325	29.2422	29.1469	29.0271	28.8326	28.9073	29.0099			molecular_function;procollagen galactosyltransferase activity;transferase activity;transferase activity, transferring glycosyl groups	biological_process	cellular_component;endoplasmic reticulum;endoplasmic reticulum lumen	Collagen biosynthesis and modifying enzymes;Collagen formation;Extracellular matrix organization	15	15	15	25.1	25.1	25.1	72.787	0	43.667	5421700000	101	+	2.41645	0.0292285	-0.277084	-1.72417	Q6NVG7;D6RCH2	Q6NVG7;D6RCH2	Procollagen galactosyltransferase 2	Colgalt2
25.3851	25.1727	25.4015	25.1304	25.1207	24.953	24.9729	24.9345			cAMP response element binding;DNA binding;DNA binding transcription factor activity;double-stranded DNA binding;enzyme binding;identical protein binding;protein binding;protein heterodimerization activity;protein-containing complex binding;RNA polymerase II activating transcription factor binding;RNA polymerase II distal enhancer sequence-specific DNA binding;RNA polymerase II proximal promoter s…	aging;axonogenesis;cell differentiation;cellular protein-containing complex assembly;cellular response to fatty acid;cellular response to growth factor stimulus;cellular response to hepatocyte growth factor stimulus;cellular response to insulin-like growth factor stimulus;cellular response to leukemia inhibitory factor;cellular response to nerve growth factor stimulus;cellular response to platele…	ATF1-ATF4 transcription factor complex;ATF4-CREB1 transcription factor complex;axon;chromatin;mitochondrial matrix;mitochondrion;nuclear chromatin;nuclear euchromatin;nucleoplasm;nucleus;transcription factor complex	Activation of NMDA receptor and postsynaptic events;AKT phosphorylates targets in the nucleus;Axon guidance;CREB phosphorylation;CREB phosphorylation through the activation of Adenylate Cyclase;CREB phosphorylation through the activation of CaMKII;CREB phosphorylation through the activation of Ras;Cytokine Signaling in Immune system;Developmental Biology;G alpha (q) signalling events;Gastrin-CREB…	3	3	3	10.5	10.5	10.5	30.959	0	14.454	351930000	10	+	1.82244	0.0444315	-0.277122	-1.52062	Q62347;Q01147;D3Z7P7;D3Z326;F6VJ22;D3Z6A5;F6QWT6;F6U9F5;F6Q346;F6W4F5;E9PWV9;D3Z7M6;F6QKL8;D3Z2U7;P81269;A0A087WRI6	Q62347;Q01147;D3Z7P7;D3Z326;F6VJ22;D3Z6A5;F6QWT6;F6U9F5;F6Q346;F6W4F5;E9PWV9;D3Z7M6;F6QKL8;D3Z2U7;P81269	Cyclic AMP-responsive element-binding protein 1;Cyclic AMP-dependent transcription factor ATF-1	Creb1;Crem;Atf1
27.7125	27.8589	27.579	27.7634	27.4304	27.4784	27.4683	27.4241			ATP binding;beta-tubulin binding;chromatin binding;dynein complex binding;mediator complex binding;nucleotide binding;protein binding;protein heterodimerization activity;protein-containing complex binding	cell cycle;cell division;cellular response to DNA damage stimulus;chromosome organization;DNA repair;interaction with symbiont;meiotic cell cycle;negative regulation of DNA endoreduplication;positive regulation by host of viral release from host cell;regulation of DNA replication;regulation of mitotic spindle assembly;sister chromatid cohesion;stem cell population maintenance	chromatin;chromosome;chromosome, centromeric region;cohesin complex;intracellular;lateral element;meiotic cohesin complex;mitotic spindle pole;nuclear matrix;nuclear meiotic cohesin complex;nucleoplasm;nucleus	Cell Cycle;Cell Cycle, Mitotic;Cohesin Loading onto Chromatin;Establishment of Sister Chromatid Cohesion;M Phase;Metabolism of proteins;Mitotic Anaphase;Mitotic Metaphase and Anaphase;Mitotic Prometaphase;Mitotic Telophase/Cytokinesis;Post-translational protein modification;Resolution of Sister Chromatid Cohesion;S Phase;Separation of Sister Chromatids;SUMO E3 ligases SUMOylate target proteins;SU…	23	23	23	23.8	23.8	23.8	141.55	0	111.69	1944700000	80	+	2.45317	0.0285562	-0.278165	-1.73977	Q9CW03	Q9CW03	Structural maintenance of chromosomes protein 3	Smc3
24.8294	25.0857	25.1543	25.1482	24.7934	24.8463	24.7078	24.7509			Hsp70 protein binding;Hsp90 protein binding;phospholipid binding;protein binding;PTB domain binding;receptor signaling complex scaffold activity;SH2 domain binding;structural constituent of nuclear pore;thyroid hormone receptor binding;ubiquitin binding	cell aging;cell death;cell migration;cell surface receptor signaling pathway;centriole assembly;centrosome cycle;mitotic cell cycle;mitotic centrosome separation;mitotic metaphase plate congression;mRNA transport;negative regulation of apoptotic process;negative regulation of cell proliferation;negative regulation of epidermal growth factor receptor signaling pathway;negative regulation of MAP ki…	annulate lamellae;centrosome;cytoplasm;cytoskeleton;Flemming body;microtubule organizing center;mitotic spindle;nuclear envelope;nuclear membrane;nuclear pore;nuclear pore central transport channel;nucleus;protein-containing complex;spindle pole	Cell Cycle;Cell Cycle, Mitotic;Cellular response to heat stress;Cellular responses to external stimuli;Cellular responses to stress;Gene expression (Transcription);Gene Silencing by RNA;Glucose metabolism;Glycolysis;M Phase;Metabolism;Metabolism of carbohydrates;Metabolism of non-coding RNA;Metabolism of proteins;Metabolism of RNA;Mitotic Prophase;Nuclear Envelope Breakdown;Nuclear Pore Complex (…	3	3	3	7.2	7.2	7.2	53.254	0	12.195	298720000	16	+	1.84277	0.0440182	-0.279784	-1.53637	Q63850	Q63850	Nuclear pore glycoprotein p62	Nup62
24.8665	24.9899	24.7052	25.0012	24.528	24.5577	24.7678	24.5835			peptidase inhibitor activity;serine-type endopeptidase inhibitor activity	hyaluronan metabolic process;negative regulation of endopeptidase activity;negative regulation of peptidase activity	extracellular region		6	6	6	8.8	8.8	8.8	101.63	0	16.047	267460000	23	+	1.73751	0.0465465	-0.281466	-1.5003	F8WJ05;Q61702	F8WJ05;Q61702	Inter-alpha-trypsin inhibitor heavy chain H1	Itih1
32.8761	32.9209	32.931	33.0164	32.6453	32.5883	32.5569	32.8271			2,3-bisphosphoglycerate-dependent phosphoglycerate mutase activity;bisphosphoglycerate mutase activity;catalytic activity;hydrolase activity;intramolecular transferase activity, phosphotransferases;isomerase activity;phosphoglycerate mutase activity;protein kinase binding	gluconeogenesis;glycolytic process;metabolic process;regulation of glycolytic process;regulation of pentose-phosphate shunt;respiratory burst	cytoplasm;cytosol;myelin sheath;nucleus		23	23	19	77.6	77.6	67.3	28.832	0	323.31	85976000000	422	+	2.24337	0.0323728	-0.281696	-1.68548	Q9DBJ1	Q9DBJ1	Phosphoglycerate mutase 1	Pgam1
33.3488	33.2625	33.4752	33.2418	33.1635	32.949	33.0629	33.0204			extracellular matrix structural constituent;identical protein binding;metal ion binding;platelet-derived growth factor binding;protease binding;protein binding	blood vessel development;bone trabecula formation;cartilage development involved in endochondral bone morphogenesis;cellular response to amino acid stimulus;cellular response to epidermal growth factor stimulus;cellular response to fibroblast growth factor stimulus;cellular response to fluoride;cellular response to mechanical stimulus;cellular response to retinoic acid;cellular response to transf…	collagen trimer;collagen type I trimer;cytoplasm;endoplasmic reticulum;extracellular matrix;extracellular region;extracellular space;Golgi apparatus;secretory granule	Adaptive Immune System;Anchoring fibril formation;Assembly of collagen fibrils and other multimeric structures;Cell surface interactions at the vascular wall;Collagen biosynthesis and modifying enzymes;Collagen chain trimerization;Collagen degradation;Collagen formation;Crosslinking of collagen fibrils;Degradation of the extracellular matrix;ECM proteoglycans;Extracellular matrix organization;GP1…	28	27	27	22.4	21.5	21.5	138.03	0	250.97	96590000000	286	+	2.18523	0.0334417	-0.283102	-1.67074	P11087;CON__Q862S4	P11087	Collagen alpha-1(I) chain	Col1a1
28.0664	28.2695	28.2203	28.231	27.9143	27.9523	27.8456	27.9381			RNA binding	mRNA 3'-splice site recognition;mRNA processing;mRNA splicing, via spliceosome;regulation of alternative mRNA splicing, via spliceosome;RNA processing;RNA splicing	catalytic step 2 spliceosome;nuclear speck;nucleus;spliceosomal complex;U2 snRNP;U2-type prespliceosome;U2-type spliceosomal complex	Metabolism of RNA;mRNA Splicing;mRNA Splicing - Major Pathway;Processing of Capped Intron-Containing Pre-mRNA	20	20	20	26.5	26.5	26.5	88.544	0	67.159	2691100000	83	+	2.86586	0.0226013	-0.284204	-1.88696	Q8K4Z5	Q8K4Z5	Splicing factor 3A subunit 1	Sf3a1
33.0858	33.2675	33.47	33.2614	33.0054	32.9732	33.0163	32.9485			GTP binding;nucleotide binding;signal recognition particle binding		cytoplasm;cytoplasmic microtubule;endoplasmic reticulum;endoplasmic reticulum membrane;extracellular region;integral component of membrane;intracellular;membrane;signal recognition particle receptor complex	Cargo recognition for clathrin-mediated endocytosis;Clathrin-mediated endocytosis;Hemostasis;Iron uptake and transport;Membrane Trafficking;Metabolism of proteins;Platelet activation, signaling and aggregation;Platelet degranulation;Post-translational protein modification;Post-translational protein phosphorylation;Regulation of Insulin-like Growth Factor (IGF) transport and uptake by Insulin-like…	53	53	11	57	57	13.1	107.8	0	323.31	90264000000	596	+	1.92588	0.039828	-0.28531	-1.58471	E9Q035;P47758;A0A1W2P830	E9Q035		Gm20425
27.9994	28.0896	28.047	28.219	27.8443	27.8092	27.7533	27.8011			protein binding	bone remodeling;collagen biosynthetic process;collagen fibril organization;peptidyl-lysine hydroxylation	catalytic complex;endoplasmic reticulum;synaptonemal complex		11	11	11	25.3	25.3	25.3	51.131	0	50.117	2472400000	65	+	2.87991	0.0214508	-0.286762	-1.90222	Q8K2B0	Q8K2B0	Synaptonemal complex protein SC65	Leprel4
30.6181	30.8506	30.7296	30.7257	30.5329	30.457	30.3765	30.4051			mRNA 3'-UTR binding;mRNA CDS binding;nucleic acid binding;pre-mRNA intronic binding;protein binding;RNA binding;transcription regulatory region DNA binding	cellular response to amino acid starvation;circadian rhythm;mRNA processing;negative regulation of mRNA splicing, via spliceosome;positive regulation of mRNA binding;positive regulation of translation;regulation of alternative mRNA splicing, via spliceosome;response to peptide	cytoplasm;cytosol;nucleoplasm;nucleus;perinuclear region of cytoplasm;pronucleus;ribonucleoprotein complex;ribonucleoprotein granule	Metabolism of RNA;mRNA Splicing;mRNA Splicing - Major Pathway;Processing of Capped Intron-Containing Pre-mRNA	18	18	18	43.6	43.6	43.6	66.821	0	302.92	16874000000	210	+	2.57399	0.0248789	-0.288132	-1.81662	G5E924;Q8R081;G3UY38;G3UYY3;G3UY56	G5E924;Q8R081;G3UY38	Heterogeneous nuclear ribonucleoprotein L	Hnrnpl
27.2048	27.5007	27.4851	27.6326	27.212	27.1825	27.0808	27.1889			DNA binding;nucleic acid binding;RNA binding	nuclear-transcribed mRNA catabolic process, no-go decay;regulation of transcription, DNA-templated	CRD-mediated mRNA stability complex;cytoplasm;cytosol;Golgi apparatus;mitochondrial inner membrane;plasma membrane		18	18	18	33.6	33.6	33.6	85.652	0	123.13	1577900000	57	+	1.65557	0.0477114	-0.289737	-1.48926	Q8JZN2;Q91W50;A0A0G2JF72;A0A0G2JE62;A0A0G2JDJ7	Q8JZN2;Q91W50;A0A0G2JF72	Cold shock domain-containing protein E1	Csde1
27.8045	27.6099	27.9515	27.9164	27.5804	27.474	27.5879	27.4792			AP-2 adaptor complex binding;cargo receptor activity;clathrin adaptor activity;clathrin binding;integrin binding;phosphatidylinositol binding;phosphatidylinositol-4,5-bisphosphate binding;protein binding;protein C-terminus binding;SMAD binding	activation of JUN kinase activity;apoptotic process;cell differentiation;cell morphogenesis involved in differentiation;cellular response to transforming growth factor beta stimulus;clathrin coat assembly;endocytosis;endoderm development;excretion;in utero embryonic development;leading edge cell differentiation;multicellular organism development;myeloid cell differentiation;negative regulation of…	apical plasma membrane;clathrin coat of coated pit;clathrin-coated pit;clathrin-coated vesicle;clathrin-coated vesicle membrane;cytoplasm;cytoplasmic vesicle;fibrillar center;intracellular membrane-bounded organelle;membrane;nucleus;plasma membrane;transforming growth factor beta receptor complex	Cargo recognition for clathrin-mediated endocytosis;Clathrin-mediated endocytosis;Formation of annular gap junctions;Gap junction degradation;Gap junction trafficking;Gap junction trafficking and regulation;Membrane Trafficking;Vesicle-mediated transport	11	11	11	20.8	20.8	20.8	79.992	0	51.089	2020200000	55	+	1.89075	0.0399136	-0.29023	-1.58618	E9QL31;A0A0R4J104;P98078;E9PX84;Q3TRE6;F6TQN9;Q9DCE6;E0CXT5;E0CZ53;E0CYJ2	E9QL31;A0A0R4J104;P98078;E9PX84;Q3TRE6;F6TQN9	Disabled homolog 2	Dab2
26.1897	26.0498	26.071	26.2482	25.8404	25.6868	25.8861	25.9778			carboxypeptidase activity;hydrolase activity;metal ion binding;metallodipeptidase activity;metallopeptidase activity;peptidase activity;protein homodimerization activity	peptide catabolic process;proteolysis;thyroid hormone generation;tissue regeneration	cytoplasm;endoplasmic reticulum;extracellular region;extracellular space;Golgi apparatus;intracellular membrane-bounded organelle;lysosome		6	6	6	15.7	15.7	15.7	51.813	0	26.367	689790000	23	+	2.03919	0.0349983	-0.291933	-1.64795	Q9WVJ3	Q9WVJ3	Carboxypeptidase Q	Cpq
27.4552	27.5854	27.4902	27.3618	27.0228	27.2771	27.1874	27.237			double-stranded RNA binding;identical protein binding;iron ion transmembrane transporter activity;protein binding;protein homodimerization activity;transferrin receptor activity;transferrin transmembrane transporter activity	cellular iron ion homeostasis;cellular response to drug;cellular response to extracellular stimulus;cellular response to iron ion;cellular response to leukemia inhibitory factor;endocytosis;iron ion import;iron ion transmembrane transport;osteoclast differentiation;positive regulation of B cell proliferation;positive regulation of bone resorption;positive regulation of isotype switching;positive …	basolateral plasma membrane;cell surface;clathrin-coated pit;cytoplasmic vesicle;early endosome;endosome;endosome membrane;external side of plasma membrane;extracellular exosome;extracellular region;HFE-transferrin receptor complex;integral component of membrane;integral component of plasma membrane;melanosome;membrane;perinuclear region of cytoplasm;plasma membrane;recycling endosome	Cargo recognition for clathrin-mediated endocytosis;Clathrin derived vesicle budding;Clathrin-mediated endocytosis;Golgi Associated Vesicle Biogenesis;Iron uptake and transport;Membrane Trafficking;Transferrin endocytosis and recycling;trans-Golgi Network Vesicle Budding;Transport of small molecules;Vesicle-mediated transport	18	18	18	30.5	30.5	30.5	85.73	0	79.165	1640200000	50	+	2.16218	0.0322536	-0.29208	-1.69337	Q62351;Q8C872	Q62351;Q8C872	Transferrin receptor protein 1	Tfrc
28.0816	28.1283	28.0565	28.0428	27.695	27.7414	27.9056	27.7977			identical protein binding;protein binding;transferase activity;ubiquitin protein ligase activity;ubiquitin-protein transferase activity;ubiquitin-ubiquitin ligase activity	cellular protein localization;cellular response to DNA damage stimulus;DNA repair;double-strand break repair via nonhomologous end joining;generation of catalytic spliceosome for first transesterification step;inner cell mass cell proliferation;lipid biosynthetic process;mRNA processing;mRNA splicing, via spliceosome;negative regulation of neuron differentiation;positive regulation of astrocyte d…	catalytic step 2 spliceosome;cytoplasm;cytoskeleton;DNA replication factor A complex;lipid droplet;nuclear speck;nucleoplasm;nucleus;Prp19 complex;site of double-strand break;spindle;spliceosomal complex;U2-type catalytic step 2 spliceosome	DNA Repair;Dual incision in TC-NER;Formation of TC-NER Pre-Incision Complex;Gap-filling DNA repair synthesis and ligation in TC-NER;Metabolism of RNA;mRNA Splicing;mRNA Splicing - Major Pathway;Nucleotide Excision Repair;Processing of Capped Intron-Containing Pre-mRNA;Transcription-Coupled Nucleotide Excision Repair (TC-NER)	14	14	14	50.4	50.4	50.4	55.238	0	144.74	2444100000	52	+	2.99784	0.021163	-0.292351	-1.96066	Q99KP6	Q99KP6	Pre-mRNA-processing factor 19	Prpf19
26.5538	26.7186	26.5696	26.6516	26.245	26.4677	26.2615	26.3413			AU-rich element binding;chromatin binding;histone deacetylase binding;hydrolase activity;identical protein binding;mRNA binding;protein binding;protein homodimerization activity;RNA binding	messenger ribonucleoprotein complex assembly;mRNA cleavage;mRNA polyadenylation;mRNA processing;positive regulation of mRNA 3'-end processing;positive regulation of mRNA cleavage;positive regulation of mRNA polyadenylation;positive regulation of pro-B cell differentiation;positive regulation of stem cell differentiation;posttranscriptional regulation of gene expression;pre-mRNA cleavage required …	centrosome;cytoplasm;microtubule organizing center;mRNA cleavage and polyadenylation specificity factor complex;mRNA cleavage factor complex;nuclear body;nucleus;paraspeckles	Cleavage of Growing Transcript in the Termination Region;Gene expression (Transcription);Metabolism of RNA;mRNA 3'-end processing;mRNA Splicing;mRNA Splicing - Major Pathway;Processing of Capped Intron-Containing Pre-mRNA;Processing of Capped Intronless Pre-mRNA;Processing of Intronless Pre-mRNAs;RNA Polymerase II Transcription;RNA Polymerase II Transcription Termination	8	8	8	30.8	30.8	30.8	26.24	0	48.893	898800000	32	+	2.44498	0.0261457	-0.294482	-1.79951	Q9CQF3;A0A1D5RM23;A0A1D5RLS2;A0A1D5RLT7	Q9CQF3;A0A1D5RM23;A0A1D5RLS2	Cleavage and polyadenylation specificity factor subunit 5	Nudt21
33.3718	33.3755	33.2087	33.4543	32.9736	33.1973	32.8755	33.1763			platelet-derived growth factor binding	cell adhesion;cellular response to amino acid stimulus;endodermal cell differentiation;protein heterotrimerization	collagen trimer;extracellular matrix;extracellular region;extracellular space;protein-containing complex;sarcolemma	Assembly of collagen fibrils and other multimeric structures;Axon guidance;Collagen biosynthesis and modifying enzymes;Collagen chain trimerization;Collagen degradation;Collagen formation;Degradation of the extracellular matrix;Developmental Biology;ECM proteoglycans;Extracellular matrix organization;Integrin cell surface interactions;NCAM signaling for neurite out-growth;NCAM1 interactions;Signa…	39	39	39	40	40	40	108.49	0	323.31	100030000000	665	+	1.71002	0.0441747	-0.296906	-1.53142	Q04857	Q04857	Collagen alpha-1(VI) chain	Col6a1
29.7338	29.8685	29.5618	29.6279	29.3789	29.3284	29.4535	29.4377			DNA binding;estrogen receptor binding;identical protein binding;metal ion binding;nucleic acid binding;RNA binding;thyroid hormone receptor binding;transcription coactivator activity	cellular response to calcium ion;regulation of transcription, DNA-templated	cytoplasm;dendrite;dendritic spine;dendritic spine head;neuronal cell body;nucleoplasm;nucleus;perikaryon;perinuclear region of cytoplasm;polysome	Metabolism of RNA;mRNA Splicing;mRNA Splicing - Major Pathway;Processing of Capped Intron-Containing Pre-mRNA	9	9	7	21.5	21.5	19.7	52.601	0	122.7	8880000000	86	+	2.1947	0.0290619	-0.298405	-1.72633	Q8CFQ9;P56959;G3UXT7;G3UZD2;Q91VQ2	Q8CFQ9;P56959;G3UXT7	RNA-binding protein FUS	Fus
28.3711	28.4109	28.3509	28.5346	28.2894	28.1434	28.0744	27.9567			syntaxin binding	COPI coating of Golgi vesicle;Golgi organization;positive regulation of organelle organization;protein transport	endoplasmic reticulum;endoplasmic reticulum membrane;endoplasmic reticulum-Golgi intermediate compartment;endoplasmic reticulum-Golgi intermediate compartment membrane;Golgi apparatus;Golgi membrane;integral component of membrane;membrane	Asparagine N-linked glycosylation;COPI-dependent Golgi-to-ER retrograde traffic;COPI-mediated anterograde transport;ER to Golgi Anterograde Transport;Golgi-to-ER retrograde transport;Intra-Golgi and retrograde Golgi-to-ER traffic;Membrane Trafficking;Metabolism of proteins;Post-translational protein modification;Transport to the Golgi and subsequent modification;Vesicle-mediated transport	6	5	5	29.4	22.1	22.1	27.127	0	96.731	3378600000	73	+	2.00938	0.0338459	-0.300893	-1.66458	Q99KF1	Q99KF1	Transmembrane emp24 domain-containing protein 9	Tmed9
29.0919	29.2318	29.1625	29.2089	28.8836	28.8506	29.0031	28.7507			DNA binding;mRNA 3'-UTR AU-rich region binding;mRNA binding;nucleic acid binding;RNA binding	3'-UTR-mediated mRNA destabilization;cellular response to cytokine stimulus;miRNA metabolic process;mRNA catabolic process;mRNA processing;mRNA transport;negative regulation of low-density lipoprotein particle clearance;negative regulation of nitric oxide biosynthetic process;positive regulation of mRNA catabolic process;regulation of miRNA metabolic process;regulation of mRNA stability;regulatio…	cytoplasm;cytoplasmic stress granule;cytosol;nucleoplasm;nucleus	KSRP (KHSRP) binds and destabilizes mRNA;Metabolism of RNA;Regulation of mRNA stability by proteins that bind AU-rich elements	20	20	17	35.7	35.7	31.7	76.775	0	174.99	5300300000	118	+	2.60546	0.0227494	-0.301796	-1.88038	Q3U0V1	Q3U0V1	Far upstream element-binding protein 2	Khsrp
[truncated: 3,207 more rows]
